# Supplementary material for: Poly[(μ4-5,7-di­hydro-1H,3H-dithieno[3,4-b:3′,4′-e]pyrazine-κ4 N:N′:S:S′)tetra-μ3-iodido-tetra­copper]: a three-dimensional copper(I) coordination polymer
Source: IUCrdata. 2020 Mar 27;5(Pt 3):x200401. doi: 10.1107/S2414314620004010 (PMC9462195; doi:10.1107/S2414314620004010)
Supplement: Supplementary file 1 [file x-05-x200401-sup1.cif]

##############################################################################
#                                                                            #
# This CIF contains the data for a data article accepted for                 #
# publication in IUCrData. It conforms to the requirements of                #
# Notes for Authors for IUCrData, and has been                               #
# peer reviewed under the auspices of IUCrData.                              #
#                                                                            #
# Full details of the Crystallographic Information File format               #
# are given in the paper "The Crystallographic Information File (CIF):       #
# a New Standard Archive File for Crystallography" by S. R. Hall, F. H.      #
# Allen and I. D. Brown [Acta Cryst. (1991), A47, 655-685].                  #
#                                                                            #
# The current version of the core CIF dictionary is obtainable from          #
# ftp://ftp.iucr.org/pub/cif_core.dic.                                       #
#                                                                            #
# Software is freely available for graphical display of the structure(s)     #
# in this CIF. For information consult the CIF software page                 #
# http://www.iucr.org/resources/cif/software.                                #
#                                                                            #
# This file may be used for bona fide research purposes within the           #
# scientific community so long as proper attribution is given to the data    # 
# article from which it was obtained.                                        #
#                                                                            #
##############################################################################
data_I
_database_code_depnum_ccdc_archive 'CCDC 1991908'
_audit_creation_method     'SHELXL-2018/3'
_chemical_name_systematic
;\
Poly[(\m~4~-5,7-dihydro-1<i>H</i>,3<i>H</i>-dithieno[3,4-<i>b</i>:3',4'-\
<i>e</i>]pyrazine-\k^4^<i>N</i>:<i>N</i>':<i>S</i>:<i>S</i>')tetra-\m~3~-\
iodido-tetracopper]
;
_chemical_name_common     ?
_chemical_formula_moiety     'C8 H8 Cu4 I4 N2 S2'
_chemical_formula_sum     'C8 H8 Cu4 I4 N2 S2'
_chemical_formula_iupac     '[Cu4 I4 (C8 H8 N2 S2)]'
_chemical_formula_weight     958.04
_chemical_melting_point     ?
_space_group_crystal_system     triclinic
_space_group_name_H-M_alt     'P -1'
_space_group_name_Hall     '-P 1'
loop_
    _space_group_symop_operation_xyz
    'x, y, z'
    '-x, -y, -z'
_cell_length_a     7.0082(8)
_cell_length_b     8.3780(10)
_cell_length_c     8.8162(10)
_cell_angle_alpha     102.808(13)
_cell_angle_beta     104.607(13)
_cell_angle_gamma     109.369(13)
_cell_volume     445.35(10)
_cell_formula_units_Z     1
_cell_measurement_reflns_used     5000
_cell_measurement_theta_min     3.29
_cell_measurement_theta_max     25.80
_cell_measurement_temperature     293(2)
_exptl_crystal_description     plate
_exptl_crystal_colour     orange
_exptl_crystal_size_max     0.50
_exptl_crystal_size_mid     0.35
_exptl_crystal_size_min     0.13
_exptl_crystal_density_diffrn     3.572
_exptl_crystal_density_meas     ?
_exptl_crystal_density_method     ?
_exptl_crystal_F_000     430
_exptl_absorpt_coefficient_mu     11.865
_exptl_absorpt_correction_type     multi-scan
_exptl_absorpt_process_details
;
(MULABS; Spek, 2020)
;
_exptl_absorpt_correction_T_min     0.1877
_exptl_absorpt_correction_T_max     1.0000
_diffrn_ambient_temperature     293(2)
_diffrn_radiation_type     MoK\a
_diffrn_radiation_wavelength     0.71073
_diffrn_radiation_source     'fine-focus sealed tube'
_diffrn_radiation_monochromator     'plane graphite'
_diffrn_measurement_device_type     'Stoe IPDS-1'
_diffrn_measurement_device     '1 circle goniometer'
_diffrn_measurement_method     '\f rotation'
_diffrn_detector     'image plate'
_diffrn_detector_area_resol_mean     ?
_diffrn_reflns_number     3272
_diffrn_reflns_av_R_equivalents     0.0375
_diffrn_reflns_av_unetI/netI     0.0370
_diffrn_reflns_theta_min     3.295
_diffrn_reflns_theta_max     25.800
_diffrn_reflns_theta_full     25.242
_diffrn_measured_fraction_theta_max     0.886
_diffrn_measured_fraction_theta_full     0.889
_diffrn_reflns_limit_h_min     -8
_diffrn_reflns_limit_h_max     8
_diffrn_reflns_limit_k_min     -10
_diffrn_reflns_limit_k_max     10
_diffrn_reflns_limit_l_min     -10
_diffrn_reflns_limit_l_max     10
_refine_special_details     ?
_reflns_number_total     1515
_reflns_number_gt     1452
_reflns_threshold_expression     'I > 2\s(I)'
_refine_ls_structure_factor_coef     Fsqd
_refine_ls_matrix_type     full
_refine_ls_R_factor_all     0.0423
_refine_ls_R_factor_gt     0.0402
_refine_ls_wR_factor_gt     0.1012
_refine_ls_wR_factor_ref     0.1028
_refine_ls_goodness_of_fit_ref     1.097
_refine_ls_restrained_S_all     1.097
_refine_ls_number_reflns     1515
_refine_ls_number_parameters     92
_refine_ls_number_restraints     0
_refine_ls_hydrogen_treatment     constr
_refine_ls_weighting_scheme     calc
_refine_ls_weighting_details
              'w=1/[\s^2^(Fo^2^)+(0.0717P)^2^+0.7287P] where P=(Fo^2^+2Fc^2^)/3'
_atom_sites_solution_hydrogens     geom
_atom_sites_solution_primary     direct
_atom_sites_solution_secondary     difmap
_refine_ls_shift/su_max     0.000
_refine_ls_shift/su_mean     0.000
_refine_diff_density_max     1.732
_refine_diff_density_min     -1.579
_refine_ls_extinction_method
;
(SHELXL2018; Sheldrick, 2015)
;
_refine_ls_extinction_coef     0.016(3)
_refine_ls_extinction_expression
                                  'Fc^*^=kFc[1+0.001xFc^2^\l^3^/sin(2\q)]^-1/4^'
loop_
    _atom_type_symbol
    _atom_type_description
    _atom_type_scat_dispersion_real
    _atom_type_scat_dispersion_imag
    _atom_type_scat_source
    'C' 'C' 0.0033 0.0016
                         'International Tables Vol C Tables 4.2.6.8 and 6.1.1.4'
    'H' 'H' 0.0000 0.0000
                         'International Tables Vol C Tables 4.2.6.8 and 6.1.1.4'
    'N' 'N' 0.0061 0.0033
                         'International Tables Vol C Tables 4.2.6.8 and 6.1.1.4'
    'S' 'S' 0.1246 0.1234
                         'International Tables Vol C Tables 4.2.6.8 and 6.1.1.4'
    'Cu' 'Cu' 0.3201 1.2651
                         'International Tables Vol C Tables 4.2.6.8 and 6.1.1.4'
    'I' 'I' -0.4742 1.8119
                         'International Tables Vol C Tables 4.2.6.8 and 6.1.1.4'
_computing_data_collection
;
EXPOSE in IPDS-I (Stoe & Cie, 1998)
;
_computing_cell_refinement
;
CELL in IPDS-I (Stoe & Cie, 1998)
;
_computing_data_reduction
;
INTEGRATE in IPDS-I (Stoe & Cie, 1998)
;
_computing_structure_solution
;
SHELXS97 (Sheldrick, 2008)
;
_computing_structure_refinement
;
SHELXL2018 (Sheldrick, 2015)
;
_computing_molecular_graphics
;
Mercury (Macrae <i>et al.</i>,  2020)
;
_computing_publication_material
;
SHELXL2018 (Sheldrick, 2015), PLATON (Spek, 2020) and
publCIF (Westrip, 2010)
;
loop_
    _atom_site_type_symbol
    _atom_site_label
    _atom_site_fract_x
    _atom_site_fract_y
    _atom_site_fract_z
    _atom_site_U_iso_or_equiv
    _atom_site_adp_type
    _atom_site_calc_flag
    _atom_site_occupancy
    _atom_site_disorder_assembly
    _atom_site_disorder_group
    I I1 0.57925(5) 0.17176(5) 0.88315(4) 0.0210(2) Uani d 1 . .
    I I2 0.21064(6) 0.27610(5) 1.19497(4) 0.0241(2) Uani d 1 . .
    Cu Cu1 0.90704(13) 0.07739(12) 0.89969(10) 0.0309(3) Uani d 1 . .
    Cu Cu2 0.53098(11) 0.18093(10) 1.18047(9) 0.0261(2) Uani d 1 . .
    S S1 1.0313(2) 0.16243(17) 0.69503(15) 0.0198(3) Uani d 1 . .
    N N1 1.1948(7) 0.6290(6) 0.6269(5) 0.0153(9) Uani d 1 . .
    C C1 0.9013(8) 0.3374(7) 0.5075(6) 0.0157(10) Uani d 1 . .
    C C2 1.0949(8) 0.4665(7) 0.6316(6) 0.0173(10) Uani d 1 . .
    C C3 0.8095(8) 0.1646(8) 0.5351(6) 0.0227(12) Uani d 1 . .
    H H3A 0.759686 0.064557 0.433563 0.027 Uiso calc 1 . .
    H H3B 0.689123 0.157278 0.572613 0.027 Uiso calc 1 . .
    C C4 1.1768(9) 0.4053(7) 0.7736(6) 0.0235(11) Uani d 1 . .
    H H4A 1.146935 0.457309 0.869883 0.028 Uiso calc 1 . .
    H H4B 1.331493 0.439565 0.804763 0.028 Uiso calc 1 . .
loop_
    _atom_site_aniso_label
    _atom_site_aniso_U_11
    _atom_site_aniso_U_22
    _atom_site_aniso_U_33
    _atom_site_aniso_U_12
    _atom_site_aniso_U_13
    _atom_site_aniso_U_23
    I1 0.0227(3) 0.0192(3) 0.0175(3) 0.00881(19) 0.00387(17) 0.00296(18)
    I2 0.0207(3) 0.0222(3) 0.0265(3) 0.0103(2) 0.00545(18) 0.00384(18)
    Cu1 0.0322(4) 0.0328(5) 0.0296(4) 0.0143(4) 0.0077(3) 0.0158(3)
    Cu2 0.0223(4) 0.0226(4) 0.0229(4) 0.0062(3) 0.0000(3) 0.0025(3)
    S1 0.0224(6) 0.0158(7) 0.0185(6) 0.0074(5) 0.0034(5) 0.0057(5)
    N1 0.0137(18) 0.018(2) 0.0127(19) 0.0066(17) 0.0032(15) 0.0036(16)
    C1 0.015(2) 0.015(2) 0.016(2) 0.005(2) 0.0047(18) 0.0048(19)
    C2 0.017(2) 0.020(3) 0.014(2) 0.010(2) 0.0030(19) 0.004(2)
    C3 0.020(3) 0.026(3) 0.016(2) 0.009(2) -0.0015(19) 0.005(2)
    C4 0.027(3) 0.016(3) 0.018(2) 0.004(2) -0.002(2) 0.006(2)
_geom_special_details
;
 All esds (except the esd in the dihedral angle between two l.s. planes)
 are estimated using the full covariance matrix.  The cell esds are taken
 into account individually in the estimation of esds in distances, angles
 and torsion angles; correlations between esds in cell parameters are only
 used when they are defined by crystal symmetry.  An approximate (isotropic)
 treatment of cell esds is used for estimating esds involving l.s. planes.
;
loop_
    _geom_bond_atom_site_label_1
    _geom_bond_atom_site_label_2
    _geom_bond_site_symmetry_2
    _geom_bond_distance
    _geom_bond_publ_flag
    Cu1 Cu1 2_757 2.7355(16) y
    Cu1 Cu2 2_657 2.9030(14) y
    Cu1 S1 . 2.3393(16) y
    I1 Cu1 . 2.6477(9) y
    I2 Cu1 1_455 2.6478(11) y
    I2 Cu1 2_657 2.6617(10) y
    Cu2 N1 2_767 2.059(4) y
    I1 Cu2 2_657 2.6786(9) y
    I1 Cu2 . 2.7142(9) y
    I2 Cu2 . 2.6418(8) y
    S1 C4 . 1.817(6) ?
    S1 C3 . 1.825(5) ?
    N1 C2 . 1.324(7) ?
    N1 C1 2_766 1.345(6) ?
    C1 C2 . 1.400(7) ?
    C1 C3 . 1.478(8) ?
    C2 C4 . 1.509(7) ?
    C3 H3A . 0.9700 ?
    C3 H3B . 0.9700 ?
    C4 H4A . 0.9700 ?
    C4 H4B . 0.9700 ?
loop_
    _geom_angle_atom_site_label_1
    _geom_angle_atom_site_label_2
    _geom_angle_atom_site_label_3
    _geom_angle_site_symmetry_1
    _geom_angle_site_symmetry_3
    _geom_angle
    _geom_angle_publ_flag
    Cu1 I1 Cu2 . 2_657 66.05(3) ?
    Cu1 I1 Cu2 . . 103.29(3) ?
    Cu2 I1 Cu2 2_657 . 86.52(3) ?
    Cu2 I2 Cu1 . 1_455 102.73(3) ?
    Cu2 I2 Cu1 . 2_657 66.37(3) ?
    Cu1 I2 Cu1 1_455 2_657 62.02(3) ?
    S1 Cu1 I1 . . 104.34(4) y
    S1 Cu1 I2 . 1_655 108.74(5) y
    I1 Cu1 I2 . 1_655 107.06(3) y
    S1 Cu1 I2 . 2_657 104.10(5) y
    I1 Cu1 I2 . 2_657 113.66(3) y
    I2 Cu1 I2 1_655 2_657 117.98(3) y
    S1 Cu1 Cu1 . 2_757 123.23(6) ?
    I1 Cu1 Cu1 . 2_757 132.41(5) ?
    I2 Cu1 Cu1 1_655 2_757 59.24(3) ?
    I2 Cu1 Cu1 2_657 2_757 58.74(4) ?
    S1 Cu1 Cu2 . 2_657 121.87(5) ?
    I1 Cu1 Cu2 . 2_657 57.49(3) ?
    I2 Cu1 Cu2 1_655 2_657 129.10(4) ?
    I2 Cu1 Cu2 2_657 2_657 56.48(3) ?
    Cu1 Cu1 Cu2 2_757 2_657 94.20(5) ?
    N1 Cu2 I2 2_767 . 107.06(12) y
    N1 Cu2 I1 2_767 2_657 122.19(13) y
    I2 Cu2 I1 . 2_657 113.30(3) y
    N1 Cu2 I1 2_767 . 110.69(13) y
    I2 Cu2 I1 . . 108.98(3) y
    I1 Cu2 I1 2_657 . 93.48(3) y
    N1 Cu2 Cu1 2_767 2_657 143.81(13) ?
    I2 Cu2 Cu1 . 2_657 57.14(3) ?
    I1 Cu2 Cu1 2_657 2_657 56.46(3) ?
    I1 Cu2 Cu1 . 2_657 105.41(3) ?
    C4 S1 C3 . . 93.7(2) ?
    C4 S1 Cu1 . . 107.46(19) ?
    C3 S1 Cu1 . . 109.11(19) ?
    C2 N1 C1 . 2_766 115.3(4) ?
    C2 N1 Cu2 . 2_767 121.6(3) ?
    C1 N1 Cu2 2_766 2_767 123.0(4) ?
    N1 C1 C2 2_766 . 121.5(5) ?
    N1 C1 C3 2_766 . 122.6(4) ?
    C2 C1 C3 . . 115.9(4) ?
    N1 C2 C1 . . 123.2(5) ?
    N1 C2 C4 . . 122.9(5) ?
    C1 C2 C4 . . 113.9(5) ?
    C1 C3 S1 . . 105.0(3) ?
    C1 C3 H3A . . 110.7 ?
    S1 C3 H3A . . 110.7 ?
    C1 C3 H3B . . 110.7 ?
    S1 C3 H3B . . 110.7 ?
    H3A C3 H3B . . 108.8 ?
    C2 C4 S1 . . 105.1(4) ?
    C2 C4 H4A . . 110.7 ?
    S1 C4 H4A . . 110.7 ?
    C2 C4 H4B . . 110.7 ?
    S1 C4 H4B . . 110.7 ?
    H4A C4 H4B . . 108.8 ?
loop_
    _geom_torsion_atom_site_label_1
    _geom_torsion_atom_site_label_2
    _geom_torsion_atom_site_label_3
    _geom_torsion_atom_site_label_4
    _geom_torsion_site_symmetry_1
    _geom_torsion_site_symmetry_2
    _geom_torsion_site_symmetry_3
    _geom_torsion_site_symmetry_4
    _geom_torsion
    _geom_torsion_publ_flag
    C1 N1 C2 C1 2_766 . . . -0.7(8) ?
    Cu2 N1 C2 C1 2_767 . . . 176.2(4) ?
    C1 N1 C2 C4 2_766 . . . -179.2(5) ?
    Cu2 N1 C2 C4 2_767 . . . -2.3(7) ?
    N1 C1 C2 N1 2_766 . . . 0.7(8) ?
    C3 C1 C2 N1 . . . . -178.6(5) ?
    N1 C1 C2 C4 2_766 . . . 179.3(4) ?
    C3 C1 C2 C4 . . . . 0.1(7) ?
    N1 C1 C3 S1 2_766 . . . 164.0(4) ?
    C2 C1 C3 S1 . . . . -16.8(6) ?
    C4 S1 C3 C1 . . . . 22.5(4) ?
    Cu1 S1 C3 C1 . . . . 132.4(3) ?
    N1 C2 C4 S1 . . . . -164.6(4) ?
    C1 C2 C4 S1 . . . . 16.7(6) ?
    C3 S1 C4 C2 . . . . -22.5(4) ?
    Cu1 S1 C4 C2 . . . . -133.8(3) ?
loop_
    _geom_hbond_atom_site_label_D
    _geom_hbond_atom_site_label_H
    _geom_hbond_atom_site_label_A
    _geom_hbond_site_symmetry_A
    _geom_hbond_distance_DH
    _geom_hbond_distance_HA
    _geom_hbond_distance_DA
    _geom_hbond_angle_DHA
    _geom_hbond_publ_flag
    C3 H3B I1 . 0.97 3.01 3.808(6) 140 yes
    C3 H3A I1 2_656 0.97 2.91 3.767(5) 149 yes
    C4 H4A I1 2_767 0.97 3.00 3.641(5) 124 yes
_shelx_space_group_comment
;
The symmetry employed for this shelxl refinement is uniquely defined
by the following loop, which should always be used as a source of
symmetry information in preference to the above space-group names.
They are only intended as comments.
;
_shelx_estimated_absorpt_T_min     0.066
_shelx_estimated_absorpt_T_max     0.308
_shelx_hkl_file
;
   8   0  -3  273.22    5.32
  -8   0   3  263.10    5.68
  -8   0   4   81.05    2.29
   8   0  -4   84.94    2.10
  -8   0   5   21.18    1.69
  -8   1   1   48.04    1.65
   8  -1  -1   45.73    1.73
  -8   1   2   10.87    0.89
   8  -1  -2    9.86    1.27
  -8   1   3    7.75    1.35
   8  -1  -3    9.36    1.00
  -8   1   4   46.25    1.83
   8  -1  -4   25.81    1.55
   8  -1  -5    1.08    1.46
  -8   1   5    1.77    1.56
  -8   2   0  191.39    4.85
   8  -2   0  184.01    4.64
   8  -2  -1    8.17    0.92
  -8   2   1    6.32    1.20
  -8   2   2  448.91   10.58
   8  -2  -2  440.87   10.77
   8  -2  -3  559.16   13.49
  -8   2   3  596.23   13.56
   8  -2  -4   51.11    1.91
  -8   2   4   56.01    1.75
   8  -2  -5  159.25    3.91
  -8   2   5  200.50    4.72
   8  -2  -6  408.03    8.48
  -8   2   6  512.47   11.73
   8  -3   0  352.84    7.74
  -8   3   0  358.48    8.04
   8  -3  -1   29.77    1.50
  -8   3   1   31.21    1.24
   8  -3  -2  552.67   12.32
  -8   3   2  615.63   13.56
  -8   3   3  256.22    5.95
   8  -3  -3  232.47    5.57
  -8   3   4   58.63    2.05
   8  -3  -4   50.20    1.87
   8  -3  -5   -0.10    0.96
  -8   3   5    0.79    1.01
   8  -3  -6   54.53    1.98
  -8   3   6   56.15    2.06
  -8   4   0    0.86    1.30
   8  -4   0   -0.08    1.30
  -8   4   1   21.58    1.14
   8  -4  -1   32.69    1.27
  -8   4   2  323.44    6.88
   8  -4  -2  286.19    6.04
  -8   4   3  169.00    3.95
   8  -4  -3  152.51    3.57
   8  -4  -4   54.05    1.86
  -8   4   4   57.37    1.70
   8  -4  -5  547.13   12.21
  -8   4   5  582.51   12.88
  -8   5   0   78.58    2.07
   8  -5   0   72.71    2.22
  -8   5   1  880.86   18.49
   8  -5  -1  812.99   17.52
   8  -5  -2 1273.89   26.76
  -8   5   2 1355.64   28.15
   8  -5  -3   58.20    1.66
  -8   5   3   64.90    1.80
  -8   5   4  292.90    6.44
   8  -5  -4  276.07    6.08
  -8   6   0   66.20    2.11
   8  -6   0   53.50    1.90
   8  -6  -1  119.26    3.04
  -8   6   1  114.82    3.07
  -8   6   2   15.20    1.06
   8  -6  -2   16.89    1.41
  -8   6   3    3.49    1.27
   8  -6  -3    3.49    1.25
  -7  -2   1    5.81    0.75
   7   2  -2  205.25    4.60
  -7  -2   2  235.41    6.73
  -7  -2   3  374.30   10.00
   7   2  -3  379.13    5.98
   7   2  -4  135.63    2.96
  -7  -2   4  157.45    4.18
  -7  -2   5  936.31   20.75
   7   2  -5  816.58   15.51
  -7  -2   6  610.49   12.67
   7   2  -6  546.19   14.59
  -7  -1   1  585.74   14.66
   7   1  -1  498.26   12.77
  -7  -1   2  599.80   13.65
   7   1  -2  543.49   11.61
   7   1  -3   67.79    2.00
  -7  -1   3   68.81    1.89
  -7  -1   4   54.20    1.77
   7   1  -4   46.79    1.90
  -7  -1   5  458.11    9.47
   7   1  -5  433.81    5.95
   7   1  -6   43.13    1.95
  -7  -1   6   41.04    2.03
  -7  -1   7    0.71    1.94
   7   1  -7    0.01    1.42
  -7  -1   7    0.92    1.40
   7   0  -1  106.24    3.03
  -7   0   1   89.61    2.51
   7   0  -2    1.44    1.24
  -7   0   2    1.42    1.00
   7   0  -3    7.38    1.40
  -7   0   3    5.55    1.15
  -7   0   4  186.94    4.21
   7   0  -4  202.07    3.97
   7   0  -5  262.40    4.48
  -7   0   5  299.86    6.39
  -7   0   6    0.49    1.72
   7   0  -6    2.35    1.50
   7   0  -7  267.65    5.36
  -7   0   7  321.13    6.62
  -7   0   8  298.00    6.81
  -7   0   8  342.42    7.17
   7   0  -8  330.84    7.50
   7  -1   0  105.38    2.90
  -7   1   0  123.36    3.35
   7  -1  -1  311.56    7.75
  -7   1   1  343.25    8.55
   7  -1  -2  123.63    3.21
  -7   1   2  118.43    3.16
   7  -1  -3   32.81    1.65
  -7   1   3   33.24    1.29
  -7   1   4  543.30   11.94
   7  -1  -4  473.92   10.38
   7  -1  -5  278.24    6.03
  -7   1   5  342.43    7.57
  -7   1   6   12.98    1.69
   7  -1  -6   12.21    1.50
  -7   1   7   28.45    1.77
   7  -1  -7   26.42    1.53
  -7   1   8   11.47    1.57
  -7   1   8   12.18    1.30
   7  -1  -8    8.37    1.30
   7  -2   0   93.35    2.46
  -7   2   0  105.43    2.73
  -7   2   1   64.29    1.98
   7  -2  -1   63.68    1.76
   7  -2  -2   15.64    1.53
  -7   2   2   15.43    1.47
  -7   2   3   31.95    1.42
   7  -2  -3   30.14    1.77
  -7   2   4   66.91    1.94
   7  -2  -4   57.07    2.04
   7  -2  -5    1.92    1.39
  -7   2   5    0.87    1.50
   7  -2  -6  115.04    3.11
  -7   2   6  120.92    3.27
   7  -2  -7  157.92    3.97
  -7   2   7  147.90    3.86
   7  -2  -8   50.10    1.81
  -7   2   8   52.78    2.00
  -7   2   8   43.41    1.69
  -7   3   0  275.13    5.97
   7  -3   0  251.43    5.40
   7  -3  -1  135.54    3.18
  -7   3   1  148.92    3.45
   7  -3  -2    1.57    1.47
  -7   3   2    0.61    1.53
   7  -3  -3  148.15    3.52
  -7   3   3  173.18    3.98
   7  -3  -4  337.99    7.32
  -7   3   4  409.62    8.71
   7  -3  -5    2.40    1.37
  -7   3   5    2.70    1.41
  -7   3   6  156.28    3.79
   7  -3  -6  145.46    3.66
   7  -3  -7    4.47    0.92
  -7   3   7    4.32    0.90
  -7   3   7    7.64    1.01
   7  -4   0   81.91    2.31
  -7   4   0   91.39    2.45
   7  -4  -1    3.16    1.28
  -7   4   1    0.71    1.34
   7  -4  -2    3.80    1.43
  -7   4   2    4.66    1.39
  -7   4   3  162.10    3.52
   7  -4  -3  143.50    3.12
   7  -4  -4   92.42    2.43
  -7   4   4  102.55    2.64
  -7   4   5    9.45    1.39
   7  -4  -5    7.85    0.99
  -7   4   6  310.64    6.41
   7  -4  -6  281.77    6.06
  -7   4   7  140.26    3.28
  -7   4   7  127.16    3.09
   7  -4  -7  135.48    3.27
  -7   5   0  555.00   12.31
   7  -5   0  498.15   11.21
  -7   5   1   38.16    1.67
   7  -5  -1   33.78    1.30
  -7   5   2  295.49    6.55
   7  -5  -2  259.09    5.75
  -7   5   3 1135.15   24.10
   7  -5  -3  990.43   21.05
   7  -5  -4  175.50    3.96
  -7   5   4  193.67    4.33
   7  -5  -5  266.50    5.74
  -7   5   5  290.37    6.11
   7  -5  -6  154.11    3.45
  -7   5   6  174.33    3.87
   7  -6   0  383.04    8.71
  -7   6   0  427.51    9.79
   7  -6  -1   11.24    1.00
  -7   6   1   12.69    1.01
   7  -6  -2  105.14    2.90
  -7   6   2  101.83    2.65
  -7   6   3    1.46    0.99
   7  -6  -3    2.55    0.96
   7  -6  -4    0.29    0.94
  -7   6   4    1.49    0.95
   7  -6  -5   42.64    1.72
  -7   6   5   40.84    1.72
   7  -7   0   40.14    1.35
  -7   7   0   41.11    1.36
   7  -7  -1   26.22    1.17
  -7   7   1   27.20    1.17
   7  -7  -2  731.60   16.57
  -7   7   2  794.49   18.08
   7  -7  -3  713.83   16.56
  -7   7   3  759.40   17.66
  -7   7   4   23.93    1.18
   7  -7  -4   21.71    1.14
   7  -8   0   26.02    1.44
  -7   8   0   23.88    1.42
  -7   8   1  496.64   10.74
   7  -8  -1  448.20    9.63
   7  -8  -2  483.34   10.55
  -7   8   2  487.80   10.67
  -6  -4   2    8.35    1.13
   6   4  -2    6.67    2.00
   6   4  -3   73.58    2.77
  -6  -4   3   75.39    5.38
   6   4  -4  104.52    4.14
  -6  -4   4   99.45    8.44
   6   4  -5   50.06    4.05
  -6  -4   5   40.69    4.46
   6   3  -1  205.24    5.90
  -6  -3   1  246.30    8.59
   6   3  -2   14.80    1.42
  -6  -3   2   16.41    0.98
  -6  -3   3  151.89    5.99
   6   3  -3  143.97    3.01
   6   3  -4   38.52    2.58
  -6  -3   4   37.66    1.91
   6   3  -5   26.88    2.23
  -6  -3   5   26.22    1.67
   6   3  -6    3.75    1.62
  -6  -3   6    4.89    1.52
  -6  -3   6    2.86    1.60
  -6  -3   7   27.00    2.25
  -6  -3   7   40.36    2.40
  -6  -3   8    1.71    2.53
  -6  -3   8    6.56    1.42
  -6  -2   1    5.81    0.72
   6   2  -1    4.01    1.00
   6   2  -2   67.99    2.01
  -6  -2   2   80.42    2.45
   6   2  -3  138.58    2.72
  -6  -2   3  140.15    3.73
  -6  -2   4  538.40   12.11
   6   2  -4  524.69    6.72
   6   2  -5    3.76    1.65
  -6  -2   5    4.58    1.21
   6   2  -6  686.99   16.64
  -6  -2   6  666.89   13.67
  -6  -2   7  563.07   16.37
  -6  -2   7  583.48   11.59
   6   2  -7  609.35   18.60
  -6  -2   8    5.23    2.76
  -6  -2   8    4.80    1.09
  -6  -1   1  155.56    4.47
   6   1  -1  129.66    3.72
  -6  -1   2  937.15   23.54
   6   1  -2  837.24   18.68
  -6  -1   3 1434.87   32.64
   6   1  -3 1350.69   23.88
  -6  -1   4   76.74    2.30
   6   1  -4   74.26    2.01
   6   1  -5  105.42    2.77
  -6  -1   5   98.31    2.79
   6   1  -6  130.37    3.23
  -6  -1   6  144.65    3.56
   6   1  -7   39.35    1.68
  -6  -1   7   39.16    1.65
  -6  -1   7   45.81    2.32
  -6  -1   8   14.08    1.18
  -6  -1   8   15.31    1.99
   6   1  -8   14.25    1.21
  -6  -1   9    7.79    1.86
  -6  -1   9    6.21    1.10
  -6   0   1    3.92    1.04
   6   0  -1    1.72    0.88
  -6   0   2   56.72    1.75
   6   0  -2   53.36    1.81
   6   0  -3    7.11    1.85
  -6   0   3    5.71    1.45
   6   0  -4   65.44    2.39
  -6   0   4   66.01    2.33
  -6   0   5  310.30    6.84
   6   0  -5  268.29    5.91
   6   0  -6  942.27   19.67
  -6   0   6 1030.94   20.93
  -6   0   7  253.05    5.76
   6   0  -7  225.59    5.38
  -6   0   7  206.15    4.87
  -6   0   8  302.13    6.97
  -6   0   8  267.30    6.75
   6   0  -8  275.47    6.90
  -6   0   9  461.52   12.07
  -6   0   9  511.59   11.86
  -6   1   0  407.77    9.80
   6  -1   0  337.63    7.88
   6  -1  -1  231.75    5.52
  -6   1   1  262.13    6.31
   6  -1  -2 2055.74   45.41
  -6   1   2 1937.84   43.81
   6  -1  -3 1185.56   26.15
  -6   1   3 1241.55   27.25
   6  -1  -4   36.21    2.02
  -6   1   4   46.91    2.20
  -6   1   5 1373.56   29.31
   6  -1  -5 1201.92   26.80
  -6   1   6 1266.49   27.72
   6  -1  -6 1312.67   29.67
   6  -1  -7   46.62    1.80
  -6   1   7   44.61    1.73
  -6   1   7   47.96    1.70
  -6   1   8  229.95    5.86
   6  -1  -8  200.93    5.17
  -6   1   8  192.72    5.06
  -6   1   9   83.07    2.45
  -6   1   9   75.31    2.36
   6  -2   0  126.79    2.94
  -6   2   0  145.49    3.32
   6  -2  -1  696.65   14.03
  -6   2   1  735.59   15.08
  -6   2   2 2204.64   44.03
   6  -2  -2 2120.97   41.39
  -6   2   3   92.52    2.42
   6  -2  -3   81.33    2.20
  -6   2   4   80.54    2.25
   6  -2  -4   69.23    2.37
   6  -2  -5    0.90    1.23
  -6   2   5    0.87    1.33
  -6   2   6   17.94    1.36
   6  -2  -6   17.89    1.69
   6  -2  -7   77.98    2.14
  -6   2   7   81.68    2.25
  -6   2   7   70.27    1.96
  -6   2   8  307.05    7.51
   6  -2  -8  281.05    7.20
  -6   2   8  318.78    8.09
  -6   2   9  188.80    5.19
  -6   3   0   34.44    1.66
   6  -3   0   32.67    1.31
   6  -3  -1  162.60    3.71
  -6   3   1  128.46    3.12
  -6   3   2  290.10    5.90
   6  -3  -2  279.01    5.50
  -6   3   3    2.35    1.77
   6  -3  -3    0.46    1.20
   6  -3  -4  459.18    9.07
  -6   3   4  481.76    9.39
   6  -3  -5  914.25   18.03
  -6   3   5  946.68   18.17
  -6   3   6  371.44    7.50
   6  -3  -6  336.89    7.08
  -6   3   7  285.40    6.14
  -6   3   7  236.54    5.31
   6  -3  -7  251.53    5.66
  -6   3   8  530.27   12.30
   6  -3  -8  572.41   13.36
  -6   3   8  600.93   13.24
   6  -4   0   43.37    1.54
  -6   4   0   47.23    1.58
   6  -4  -1 1431.15   29.46
  -6   4   1 1569.42   31.64
  -6   4   2  812.98   16.09
   6  -4  -2  753.93   15.11
   6  -4  -3   89.70    2.25
  -6   4   3   99.98    2.44
  -6   4   4  304.99    6.27
   6  -4  -4  282.33    5.90
   6  -4  -5  252.44    5.30
  -6   4   5  275.69    5.47
   6  -4  -6   17.68    1.03
  -6   4   6   17.21    1.46
  -6   4   7   38.42    1.33
   6  -4  -7   33.51    1.21
  -6   4   7   40.14    1.29
  -6   4   8    0.70    1.16
   6  -4  -8   -0.04    1.16
  -6   4   8   13.70    0.96
   6  -5   0   49.17    1.94
  -6   5   0   49.21    1.61
   6  -5  -1    7.13    1.16
  -6   5   1    3.06    1.67
   6  -5  -2   17.89    1.72
  -6   5   2   21.97    1.30
  -6   5   3   28.48    1.77
   6  -5  -3   28.78    1.74
  -6   5   4  140.75    3.50
   6  -5  -4  117.60    2.87
  -6   5   5  175.67    4.02
   6  -5  -5  152.93    3.64
  -6   5   6  104.67    2.67
  -6   5   6   92.29    2.46
   6  -5  -6   92.84    2.47
  -6   5   7  397.35    8.73
   6  -5  -7  414.84    9.02
  -6   5   7  461.35    9.75
   6  -6   0  306.45    6.54
  -6   6   0  333.49    7.22
   6  -6  -1  442.83    9.38
  -6   6   1  484.69   10.37
   6  -6  -2    1.15    1.56
  -6   6   2    1.78    1.56
   6  -6  -3  230.39    5.15
  -6   6   3  246.44    5.60
   6  -6  -4   63.05    1.80
  -6   6   4   69.06    1.91
  -6   6   5    1.56    1.36
   6  -6  -5    2.94    0.93
   6  -6  -6    2.18    1.28
  -6   6   6    2.88    1.24
  -6   6   6    0.99    0.91
   6  -7   0   27.34    1.53
  -6   7   0   29.20    1.18
  -6   7   1    8.84    1.34
   6  -7  -1    0.72    0.98
   6  -7  -2   13.76    1.43
  -6   7   2   24.34    1.15
   6  -7  -3   87.72    2.40
  -6   7   3   90.86    2.47
   6  -7  -4  149.49    3.45
  -6   7   4  165.43    3.94
  -6   7   5    1.82    0.93
  -6   7   5    3.90    1.29
   6  -7  -5    2.16    1.31
  -6   8   0  944.20   19.62
   6  -8   0  878.90   18.36
   6  -8  -1  158.23    3.65
  -6   8   1  166.77    3.81
   6  -8  -2  275.23    5.78
  -6   8   2  301.80    6.35
   6  -8  -3  294.29    6.23
  -6   8   3  313.09    6.59
  -6   9   0   26.57    1.15
   6  -9   0   25.36    1.46
   6  -9  -1   18.66    1.39
  -6   9   1   17.77    1.00
  -5  -5   1   52.42    3.25
   5   5  -1   51.30    2.07
   5   5  -2  527.37   12.57
   5   5  -2  735.46   55.05
  -5  -5   2  632.56   45.73
  -5  -5   3  698.69   57.43
   5   5  -3  774.74   66.29
   5   5  -3  675.10   15.17
   5   4  -1  286.77    8.84
  -5  -4   1  330.34   11.99
  -5  -4   2  303.88   11.99
   5   4  -2  236.83    5.28
   5   4  -3   29.01    2.52
  -5  -4   3   32.17    1.79
   5   4  -4   18.57    2.55
  -5  -4   4   17.40    1.52
   5   3  -1    9.18    1.06
  -5  -3   1   12.53    0.91
  -5  -3   2  363.50   12.77
   5   3  -2  278.19    5.70
  -5  -3   3    1.34    0.95
   5   3  -3    1.03    1.91
  -5  -3   4  387.18   12.92
   5   3  -4  387.79    7.20
   5   3  -5  825.10   20.80
  -5  -3   5  813.01   22.97
  -5  -3   6   16.13    1.78
  -5  -3   6   16.88    1.67
   5   3  -6   17.70    1.71
  -5  -3   7  139.90    3.93
  -5  -3   7  147.19    6.40
  -5  -3   8  176.95    4.94
  -5  -3   8  173.66    9.31
  -5  -3   9  118.32    7.96
  -5  -3   9  118.69    4.05
   5   2  -1  263.48    7.74
  -5  -2   1  302.44    9.92
   5   2  -2   21.65    1.55
  -5  -2   2   27.50    1.24
   5   2  -3   17.19    1.97
  -5  -2   3   20.01    1.11
   5   2  -4   47.35    2.71
  -5  -2   4   46.14    1.63
   5   2  -5   98.83    2.93
  -5  -2   5   88.44    2.60
  -5  -2   6   13.39    1.64
   5   2  -6   13.82    1.40
  -5  -2   6   12.45    2.00
  -5  -2   7   55.69    2.26
   5   2  -7   53.16    2.09
  -5  -2   7   47.93    2.69
  -5  -2   8  115.93    3.87
  -5  -2   8  118.98    3.29
  -5  -2   9   44.76    1.88
  -5  -2   9   48.00    2.30
  -5  -1   1   62.70    2.14
   5   1  -1   63.82    2.20
   5   1  -2   78.24    2.54
  -5  -1   2   91.41    2.79
   5   1  -3  111.48    3.21
  -5  -1   3  116.94    3.17
   5   1  -4  498.85   10.64
  -5  -1   4  428.49   10.02
  -5  -1   5   63.40    2.50
   5   1  -5   64.15    2.32
  -5  -1   6  285.57    6.25
   5   1  -6  305.84    7.64
  -5  -1   6  288.95    7.22
  -5  -1   7  128.73    3.71
  -5  -1   7  136.16    3.72
   5   1  -7  144.14    4.09
  -5  -1   8   56.03    2.24
  -5  -1   8   50.91    1.82
  -5  -1   9    4.48    0.67
  -5  -1   9    1.74    1.49
  -5  -1  10   51.67    1.91
   5   0  -1  138.85    3.70
  -5   0   1  160.62    4.30
   5   0  -2    0.36    1.62
  -5   0   2    2.67    1.25
  -5   0   3    9.30    1.58
   5   0  -3    8.61    1.92
   5   0  -4    7.53    1.89
  -5   0   4    8.24    1.96
  -5   0   5   34.52    2.21
   5   0  -5   38.38    1.94
  -5   0   6    0.56    1.99
   5   0  -6    2.08    1.41
   5   0  -7  225.57    6.02
  -5   0   7  239.35    6.06
  -5   0   7  208.47    5.62
  -5   0   8  134.21    3.78
  -5   0   8  114.22    3.32
  -5   0   9  160.65    4.38
  -5   0   9  141.25    4.07
  -5   0  10  238.28    6.94
   5  -1   0  203.98    4.84
  -5   1   0  210.97    4.99
  -5   1   1  635.18   13.79
   5  -1  -1  558.81   11.91
  -5   1   2   39.48    1.88
   5  -1  -2   42.97    2.03
  -5   1   3 1731.14   35.32
   5  -1  -3 1469.48   30.01
  -5   1   4 1145.88   23.42
   5  -1  -4 1154.64   24.68
  -5   1   5   31.47    2.11
   5  -1  -5   31.04    1.83
  -5   1   6  743.10   16.56
   5  -1  -6  701.23   16.50
   5  -1  -7  385.85    9.82
  -5   1   7  353.16    9.03
  -5   1   7  419.47    9.99
  -5   1   8   14.20    1.04
   5  -1  -8    7.44    1.05
  -5   1   8    6.18    1.02
  -5   1   9  129.49    3.67
  -5   1   9  111.23    3.34
   5  -2   0 2349.32   51.38
  -5   2   0 2593.55   55.11
  -5   2   1  212.10    4.47
   5  -2  -1  199.84    4.26
   5  -2  -2  243.20    5.05
  -5   2   2  260.12    5.26
   5  -2  -3 1009.35   18.86
  -5   2   3 1129.72   21.29
   5  -2  -4  264.94    5.58
  -5   2   4  283.73    5.90
  -5   2   5  143.16    3.48
   5  -2  -5  134.83    3.29
  -5   2   6    4.76    1.48
   5  -2  -6    4.44    1.51
  -5   2   6    3.04    1.75
  -5   2   7  239.01    5.54
  -5   2   7  195.38    4.67
   5  -2  -7  210.89    5.05
   5  -2  -8    2.58    1.05
  -5   2   8    2.02    0.88
  -5   2   8    2.44    1.01
  -5   2   9  171.59    4.37
  -5   2   9  144.41    4.03
   5  -3   0  110.45    3.03
  -5   3   0  112.84    2.81
   5  -3  -1   64.03    1.90
  -5   3   1   66.37    2.28
   5  -3  -2  283.67    5.67
  -5   3   2  307.51    6.10
   5  -3  -3 1152.34   21.36
  -5   3   3 1213.71   22.46
  -5   3   4  401.82    7.78
   5  -3  -4  359.94    6.97
   5  -3  -5  839.71   15.95
  -5   3   5  951.47   17.65
   5  -3  -6 1372.07   27.00
  -5   3   6 1544.20   29.22
  -5   3   6 1290.03   25.42
  -5   3   7  525.47   11.18
  -5   3   7  629.58   12.81
   5  -3  -7  554.74   11.82
   5  -3  -8   58.99    1.66
  -5   3   8   52.44    1.52
  -5   3   8   63.16    1.73
  -5   3   9  630.64   15.46
  -5   3   9  701.05   15.93
   5  -4   0  866.12   18.71
  -5   4   0  958.39   20.72
  -5   4   1  129.15    3.05
   5  -4  -1  118.37    2.87
   5  -4  -2 2896.08   56.74
  -5   4   2 3032.59   59.04
  -5   4   3 3067.86   59.28
   5  -4  -3 2863.27   55.72
  -5   4   4    8.40    1.29
   5  -4  -4    2.02    1.74
   5  -4  -5  849.55   17.21
  -5   4   5  988.79   19.53
   5  -4  -6  463.71    9.86
  -5   4   6  510.97   10.52
  -5   4   6  438.01    9.40
  -5   4   7    7.35    1.19
  -5   4   7    6.17    0.92
   5  -4  -7    7.28    1.19
  -5   4   8    0.37    1.09
  -5   4   8    0.99    0.85
   5  -5   0  261.77    5.61
  -5   5   0  275.63    5.86
  -5   5   1  557.97   11.34
   5  -5  -1  534.55   10.73
   5  -5  -2  184.58    4.01
  -5   5   2  197.76    4.48
   5  -5  -3   11.89    1.85
  -5   5   3   18.09    1.85
  -5   5   4   48.07    2.08
   5  -5  -4   44.61    2.00
  -5   5   5  177.91    4.32
  -5   5   5  211.84    4.99
   5  -5  -5  188.00    4.36
  -5   5   6  214.05    5.18
   5  -5  -6  219.22    5.26
  -5   5   6  237.71    5.53
   5  -5  -7   21.23    1.31
  -5   5   7   28.15    1.12
  -5   5   7   19.63    1.34
   5  -6   0    9.63    1.69
  -5   6   0    7.69    1.18
   5  -6  -1  282.93    5.75
  -5   6   1  293.83    5.84
  -5   6   2 1412.54   27.04
   5  -6  -2 1277.57   24.38
  -5   6   3  369.11    7.60
   5  -6  -3  309.18    6.47
  -5   6   4  701.91   14.66
   5  -6  -4  661.17   13.79
  -5   6   5 1312.22   28.87
  -5   6   5 1135.20   24.78
   5  -6  -5 1234.09   26.94
   5  -6  -6  201.56    4.86
  -5   6   6  224.24    5.49
  -5   6   6  200.76    4.94
  -5   7   0  202.11    4.22
   5  -7   0  193.87    4.31
   5  -7  -1  677.09   13.18
  -5   7   1  715.24   13.81
   5  -7  -2  380.96    7.50
  -5   7   2  416.41    8.15
   5  -7  -3   11.58    1.10
  -5   7   3   13.89    1.08
  -5   7   4   23.25    1.46
   5  -7  -4   18.07    1.11
  -5   7   4   17.80    1.09
  -5   7   5   52.71    1.80
  -5   7   5   46.85    1.73
   5  -7  -5   47.07    1.75
  -5   8   0   15.13    1.04
   5  -8   0   15.23    1.07
   5  -8  -1   15.29    1.10
  -5   8   1   18.53    1.05
  -5   8   2  116.07    2.84
   5  -8  -2  115.52    2.92
  -5   8   3   78.09    2.17
   5  -8  -3   76.66    1.98
  -5   8   4  356.79    7.44
  -5   8   4  318.17    6.83
   5  -8  -4  334.22    7.13
   5  -9   0  216.64    5.15
  -5   9   0  234.49    5.84
   5  -9  -1  129.25    3.16
  -5   9   1  118.19    3.13
  -5   9   2   28.20    1.49
   5  -9  -2   24.62    1.57
  -4  -6   1  130.17    7.83
   4   6  -1  127.10    4.40
   4   6  -1  140.74    8.76
   4   6  -2    3.96    1.48
   4   6  -2    1.53    1.98
   4   5  -1  315.91   10.10
   4   5  -1  382.38   14.52
  -4  -5   1  346.71   12.91
  -4  -5   2  137.17    5.63
   4   5  -2  120.38    3.52
   4   5  -2  147.98    6.27
   4   5  -3 1008.94   20.51
   4   4  -1  244.05    8.16
  -4  -4   1  198.94    6.89
  -4  -4   2  283.98    9.94
   4   4  -2  237.87    5.42
  -4  -4   3  761.89   26.55
   4   4  -3  706.11   10.25
  -4  -4   8    1.64    1.14
  -4  -4   8    1.77    3.06
  -4  -4   9  170.04   13.78
  -4  -4   9  175.44    5.68
  -4  -3   1   39.52    1.63
   4   3  -1   32.31    1.47
  -4  -3   2  205.65    7.35
   4   3  -2  157.58    3.97
   4   3  -3  978.61   15.77
   4   3  -4  323.32    8.14
  -4  -3   4  313.68   10.63
   4   3  -5  592.44   18.47
  -4  -3   5  480.67   12.35
  -4  -3   5  543.31   16.81
  -4  -3   6 2312.63   46.10
  -4  -3   7  701.17   23.58
  -4  -3   7  600.40   11.16
  -4  -3   8   93.34    3.50
  -4  -3   8   93.19    3.08
  -4  -3   9  699.55   14.03
  -4  -3   9  653.65   25.94
  -4  -3  10  127.38    6.11
  -4  -3  10  130.98    3.62
  -4  -2   1  181.75    6.29
   4   2  -1  145.05    4.69
   4   2  -3 1901.62   38.75
   4   2  -4    6.80    1.75
  -4  -2   4    6.63    1.24
  -4  -2   5  334.30    9.00
   4   2  -5  360.11    9.72
  -4  -2   5  280.57    6.41
  -4  -2   6  638.37   18.80
  -4  -2   6  607.30   12.06
   4   2  -6  725.24   21.66
  -4  -2   7  112.29    3.77
  -4  -2   7  112.40    3.41
  -4  -2   8    4.13    1.18
  -4  -2   8    3.21    1.81
  -4  -2   9   99.82    2.95
  -4  -2   9   99.86    3.50
  -4  -2  10   26.70    1.52
  -4  -2  10   27.19    1.29
  -4  -1   1  117.79    3.77
   4   1  -1   96.47    2.87
   4   1  -2  282.44    7.19
  -4  -1   2  338.69    9.75
  -4  -1   3    6.33    1.40
   4   1  -3    6.52    2.07
  -4  -1   4   35.19    2.20
   4   1  -4   35.68    2.05
   4   1  -5  638.37   16.45
  -4  -1   5  611.96   13.35
  -4  -1   6  683.87   15.97
  -4  -1   6  706.93   19.05
   4   1  -6  764.77   20.64
  -4  -1   7  102.79    3.15
  -4  -1   7  106.36    3.31
  -4  -1   8  775.63   22.68
  -4  -1   8  820.50   21.40
  -4  -1   9  547.29   14.68
  -4  -1   9  558.23   16.96
  -4  -1  10   62.41    2.13
  -4  -1  10   61.53    1.97
  -4   0   1  888.60   21.73
   4   0  -1  732.91   17.09
   4   0  -2 1598.96   34.22
  -4   0   2 1657.77   38.46
   4   0  -3   51.66    2.68
  -4   0   3   57.24    2.70
  -4   0   4  579.80   12.49
   4   0  -4  568.32   13.28
   4   0  -5 1459.56   35.25
  -4   0   5 1402.45   31.11
   4   0  -6  701.99   17.96
  -4   0   6  676.09   17.35
  -4   0   6  714.94   17.17
  -4   0   7   10.95    0.87
  -4   0   7   13.28    1.60
   4   0  -7   12.91    0.90
  -4   0   8  262.06    7.47
  -4   0   8  279.75    7.51
  -4   0   9   46.54    1.77
  -4   0   9   43.36    1.58
  -4   0  10   55.73    1.95
  -4   0  10   54.04    1.75
   4  -1   0    7.64    1.09
  -4   1   0    8.50    1.43
   4  -1  -1  981.78   20.81
  -4   1   1 1110.10   23.86
  -4   1   2  512.99   10.61
   4  -1  -2  462.94    9.17
   4  -1  -3    7.03    2.26
  -4   1   3    8.41    2.43
   4  -1  -4    4.61    2.00
  -4   1   4    5.01    1.41
   4  -1  -5   50.02    1.89
  -4   1   5   44.72    2.08
  -4   1   6   83.69    2.28
   4  -1  -6   80.89    2.37
  -4   1   6   74.59    2.24
   4  -1  -7  440.88   11.29
  -4   1   7  486.19   11.42
  -4   1   7  412.19   10.49
  -4   1   8  279.28    6.98
  -4   1   8  258.97    7.14
  -4   1   9    0.48    0.86
  -4   1   9    1.54    0.73
  -4   1  10   90.09    2.79
  -4   1  10   91.72    2.76
   4  -2   0   65.14    2.36
  -4   2   0   71.80    2.42
   4  -2  -1  649.63   13.58
  -4   2   1  708.21   14.54
  -4   2   2   93.91    2.57
   4  -2  -2   65.83    2.68
   4  -2  -3  465.52    8.93
  -4   2   3  514.01    9.78
  -4   2   4  225.35    4.62
   4  -2  -4  211.22    4.38
   4  -2  -5  284.25    5.85
  -4   2   5  298.81    6.01
  -4   2   6   28.46    1.26
   4  -2  -6   26.41    1.14
  -4   2   6   25.14    1.43
  -4   2   7  387.02    8.49
  -4   2   7  328.21    7.64
   4  -2  -7  354.55    8.29
  -4   2   8   32.54    1.15
  -4   2   8   28.04    1.03
  -4   2   9    9.10    0.72
  -4   2   9    1.74    0.76
   4  -3   0   73.57    2.61
  -4   3   0   79.90    2.69
  -4   3   1  276.92    5.89
   4  -3  -1  262.69    5.88
  -4   3   2   19.63    1.69
   4  -3  -2   19.76    2.29
  -4   3   3    3.67    1.90
   4  -3  -3    0.64    1.31
   4  -3  -4   45.10    1.97
  -4   3   4   46.91    1.64
   4  -3  -5  140.27    3.38
  -4   3   5  144.16    3.25
  -4   3   5  134.99    3.30
  -4   3   6  214.22    4.74
   4  -3  -6  207.43    4.81
  -4   3   6  198.16    4.64
   4  -3  -7  355.85    8.27
  -4   3   7  305.22    7.11
  -4   3   7  355.50    7.95
  -4   3   8   29.94    1.27
  -4   3   8   32.64    1.39
  -4   3   9   74.70    2.18
  -4   3   9   79.05    2.25
   4  -4   0 1946.22   38.90
  -4   4   0 2017.13   41.37
   4  -4  -1  928.44   17.86
  -4   4   1  904.39   17.62
  -4   4   2   50.38    1.78
   4  -4  -2   49.21    2.23
   4  -4  -3  882.87   17.72
  -4   4   3  917.16   18.34
  -4   4   4 1094.68   23.04
   4  -4  -4  989.60   20.94
  -4   4   5   36.86    1.78
  -4   4   5   33.60    1.68
   4  -4  -5   34.16    1.37
  -4   4   6  618.78   14.85
   4  -4  -6  634.52   15.13
  -4   4   6  685.29   16.19
  -4   4   7  295.29    7.37
  -4   4   7  260.07    6.61
  -4   4   8   10.28    0.84
  -4   4   8    9.25    1.07
  -4   5   0 2213.09   41.38
   4  -5   0 2094.32   38.31
  -4   5   1  437.75    8.42
   4  -5  -1  406.27    7.69
   4  -5  -2  218.72    4.67
  -4   5   2  221.70    4.49
  -4   5   3  117.15    2.74
   4  -5  -3   98.50    2.75
   4  -5  -4   72.72    2.02
  -4   5   4   88.30    2.56
  -4   5   4   72.36    2.00
  -4   5   5    4.64    1.41
   4  -5  -5    4.20    1.43
  -4   5   5    4.91    1.04
  -4   5   6  290.41    7.28
   4  -5  -6  274.60    6.88
  -4   5   6  245.99    6.17
  -4   5   7  159.70    4.27
  -4   5   7  141.34    3.91
  -4   5   8   11.01    0.87
   4  -6   0  407.44    7.91
  -4   6   0  444.27    8.56
  -4   6   1   22.88    1.86
   4  -6  -1   20.70    1.41
  -4   6   2  611.35   11.33
   4  -6  -2  595.66   11.35
   4  -6  -3 1335.26   25.72
  -4   6   3 1406.88   26.75
  -4   6   4  614.37   12.66
   4  -6  -4  639.12   13.21
  -4   6   4  686.36   14.08
  -4   6   5  199.30    4.59
  -4   6   5  206.77    4.76
   4  -6  -5  192.89    4.58
   4  -6  -6 1208.06   28.62
  -4   6   6 1371.53   32.23
  -4   6   6 1143.18   26.84
  -4   6   7  246.03    6.26
  -4   6   7  307.63    7.81
   4  -7   0 2081.95   42.36
  -4   7   0 2357.89   47.74
   4  -7  -1   28.88    2.03
  -4   7   1   26.46    1.41
  -4   7   2 1510.00   29.08
   4  -7  -2 1369.66   26.95
   4  -7  -3  902.05   18.11
  -4   7   3  862.75   17.36
  -4   7   3  977.67   19.16
   4  -7  -4    8.71    0.95
  -4   7   4   10.10    1.28
  -4   7   4    4.95    0.88
  -4   7   5   42.32    1.62
  -4   7   5   57.12    1.80
   4  -7  -5   42.65    1.36
  -4   7   6   19.08    1.01
   4  -8   0   96.04    2.87
  -4   8   0  103.32    2.96
  -4   8   1    1.73    1.34
   4  -8  -1    0.46    1.05
   4  -8  -2    5.57    1.04
  -4   8   2    5.00    1.43
  -4   8   2   14.89    1.04
  -4   8   3  122.19    2.91
   4  -8  -3  117.46    3.04
  -4   8   3  114.69    3.00
   4  -8  -4    5.65    1.28
  -4   8   4    4.88    1.29
  -4   8   4    5.15    0.88
   4  -9   0   75.46    2.06
  -4   9   0   79.60    2.43
  -4   9   1  467.71   10.97
   4  -9  -1  464.89   10.09
  -4   9   2  820.54   18.05
  -4   9   2  909.72   20.72
   4  -9  -2  849.48   18.73
   3   7  -1   36.52    2.56
   3   7  -1   38.57    2.02
   3   7  -2   10.09    2.72
   3   7  -2   10.74    2.60
   3   6  -1  158.93    5.50
   3   6  -1  129.23    4.11
   3   6  -2  301.25    9.41
   3   6  -2  251.14    7.53
   3   5  -1   28.00    1.39
   3   5  -1   33.57    1.53
  -3  -5   1   31.37    1.45
   3   5  -2   38.54    1.95
   3   5  -2   55.18    2.37
  -3  -5   2   49.68    2.20
  -3  -5   9    1.25    3.86
  -3  -5   9    0.63    1.81
  -3  -4   1  703.16   24.45
   3   4  -1  613.15   21.48
   3   4  -2   92.23    2.93
  -3  -4   2  111.51    4.15
  -3  -4   3   47.70    3.00
  -3  -4   7    3.90    3.17
  -3  -4   7    4.63    1.28
  -3  -4   8   97.04    4.19
  -3  -4   8  102.66    3.54
  -3  -4   9   22.09    1.36
  -3  -4   9   24.98    1.83
  -3  -4  10   23.48    1.59
  -3  -4  10   23.21    1.68
  -3  -3   1  172.70    6.28
   3   3  -1  148.26    5.38
  -3  -3   2   69.65    2.75
   3   3  -2   54.96    2.42
   3   3  -3  409.06   10.34
  -3  -3   5  237.18    8.66
  -3  -3   5  173.23    4.86
  -3  -3   6   92.33    3.53
  -3  -3   6   91.72    3.83
  -3  -3   7  918.90   32.27
  -3  -3   7  923.97   20.55
  -3  -3   8  231.70    8.19
  -3  -3   8  235.06    6.12
  -3  -3   9   62.62    2.14
  -3  -3   9   61.14    2.34
  -3  -3  10  388.98   10.50
  -3  -3  10  397.32   14.17
   3   2  -2    2.17    1.92
  -3  -2   2   12.09    1.23
  -3  -2   5   14.80    1.12
  -3  -2   5   25.02    2.39
  -3  -2   6  347.05   11.23
  -3  -2   6  322.46    8.47
  -3  -2   7   68.22    2.48
  -3  -2   7   66.08    2.47
  -3  -2   8    0.98    0.86
  -3  -2   8    1.67    0.92
  -3  -2   9    1.69    1.02
  -3  -2   9    0.51    0.73
  -3  -2  10    5.61    1.05
  -3  -2  10    5.86    0.79
   3   1  -1  174.30    5.03
  -3  -1   1  209.93    6.55
  -3  -1   2   21.35    1.55
   3   1  -2   19.32    2.33
   3   1  -3    2.49    2.30
  -3  -1   3   19.90    2.42
  -3  -1   4  110.74    3.82
   3   1  -4  115.47    3.56
  -3  -1   5   18.89    1.40
  -3  -1   5   15.54    2.14
   3   1  -5   21.77    1.47
  -3  -1   6  699.66   18.34
  -3  -1   6  708.02   20.58
  -3  -1   7 1886.02   50.48
  -3  -1   7 1894.69   55.85
  -3  -1   8   88.55    2.82
  -3  -1   8   91.13    2.92
  -3  -1   9  640.73   19.59
  -3  -1   9  686.40   19.38
  -3  -1  10  676.22   21.35
  -3  -1  10  717.08   20.50
  -3   0   1  370.64    9.49
   3   0  -1  310.66    7.69
   3   0  -2 1646.96   32.68
  -3   0   4 1552.56   33.95
   3   0  -4 1600.36   36.60
   3   0  -5 1048.36   25.81
  -3   0   5 1039.74   24.06
  -3   0   5  970.66   23.88
  -3   0   7  902.51   22.85
  -3   0   7  831.18   22.95
  -3   0   8   11.58    1.01
  -3   0   8   21.37    1.32
  -3   0   9  229.07    6.68
  -3   0   9  246.73    6.95
  -3   0  10   76.92    2.41
  -3   0  10   87.68    2.74
  -3   1   1   32.82    2.34
   3  -1  -1   30.28    2.41
  -3   1   2 2100.58   40.00
  -3   1   4  173.69    4.29
   3  -1  -4  165.10    3.85
   3  -1  -5  217.22    5.03
  -3   1   5  225.61    5.04
  -3   1   5  199.86    4.67
  -3   1   6    7.57    1.41
   3  -1  -6    6.61    0.89
  -3   1   6    6.83    0.88
  -3   1   7   24.49    1.40
  -3   1   7   21.21    1.24
  -3   1   8  142.71    3.95
  -3   1   8  152.90    4.07
  -3   1   9  581.15   15.80
  -3   1   9  611.83   16.00
  -3   1  10  159.33    4.44
  -3   1  10  163.68    4.69
  -3   2   0   56.11    2.47
   3  -2   0   50.59    2.41
  -3   2   1   11.74    1.79
   3  -2  -1   13.41    2.47
   3  -2  -2  192.18    4.35
  -3   2   2  204.14    4.92
  -3   2   3 1566.75   32.09
   3  -2  -3 1502.77   31.09
   3  -2  -4  355.78    7.92
  -3   2   4  421.40    9.36
  -3   2   5 2046.99   45.18
  -3   2   5 1850.69   42.36
   3  -2  -5 1983.01   44.94
  -3   2   6 1754.29   40.22
  -3   2   6 1587.67   37.64
   3  -2  -6 1733.22   40.97
  -3   2   7  148.20    3.73
  -3   2   7  130.56    3.38
  -3   2   8  536.05   13.30
  -3   2   8  478.14   12.09
  -3   2   9  970.07   24.76
  -3   2   9 1028.74   26.06
   3  -3   0   91.45    2.66
  -3   3   0   98.12    2.77
  -3   3   1 1211.24   23.47
   3  -3  -1 1119.69   21.64
  -3   3   3 1087.51   23.42
   3  -3  -3 1008.28   21.77
  -3   3   4  359.41    8.52
   3  -3  -4  395.14    9.30
  -3   3   4  412.53    9.79
  -3   3   5 1161.77   28.87
  -3   3   5 1315.62   32.32
   3  -3  -5 1271.91   31.36
  -3   3   6  324.35    8.44
  -3   3   6  277.88    7.30
  -3   3   7   48.75    1.61
  -3   3   7   46.04    1.72
  -3   3   8   42.46    1.59
  -3   3   8   44.45    1.59
  -3   3   9    7.69    0.73
  -3   3   9    0.21    0.93
  -3   4   0   84.13    2.40
   3  -4   0   79.94    2.90
  -3   4   1  387.79    7.75
   3  -4  -1  358.87    7.26
  -3   4   2   80.42    2.75
   3  -4  -2   40.77    1.81
  -3   4   3   99.10    2.76
   3  -4  -3   95.60    2.73
  -3   4   4  287.22    6.91
  -3   4   4  280.71    6.84
   3  -4  -4  273.97    6.58
  -3   4   5   57.66    1.81
   3  -4  -5   48.92    1.63
  -3   4   5   49.26    1.62
  -3   4   6   30.18    1.53
  -3   4   6   26.91    1.16
  -3   4   7  220.02    6.29
  -3   4   7  188.26    5.42
  -3   4   8  485.18   13.93
  -3   4   8  528.42   15.23
   3  -5   0   17.51    1.70
  -3   5   0   18.99    2.19
   3  -5  -1  324.41    6.38
  -3   5   1  338.71    6.65
   3  -5  -2  556.31   10.90
  -3   5   2  581.85   11.17
   3  -5  -3   41.55    1.48
  -3   5   3   37.02    1.40
  -3   5   3   42.79    1.48
  -3   5   4  792.78   17.63
   3  -5  -4  752.81   16.97
  -3   5   4  709.92   15.98
   3  -5  -5  223.03    5.71
  -3   5   5  235.82    5.93
  -3   5   5  200.71    5.07
  -3   5   6    5.28    1.11
  -3   5   6    3.92    0.77
  -3   5   7   24.64    1.05
  -3   5   7    2.10    1.04
  -3   6   0   52.32    2.17
   3  -6   0   48.93    2.24
  -3   6   1    1.12    1.73
   3  -6  -1    0.57    1.29
   3  -6  -2   25.57    1.78
  -3   6   2   27.21    1.35
   3  -6  -3  148.38    3.55
  -3   6   3  129.39    3.01
  -3   6   3  142.49    3.17
   3  -6  -4  110.55    2.88
  -3   6   4  107.98    2.81
  -3   6   4  116.48    2.92
  -3   6   5    7.97    1.17
  -3   6   5    8.54    0.83
  -3   6   6   55.86    1.79
  -3   6   6   50.72    1.72
  -3   6   7  261.69    6.81
  -3   7   0  388.99    8.76
   3  -7   0  394.74    8.69
  -3   7   1  724.02   15.60
   3  -7  -1  739.76   15.92
  -3   7   2   14.21    1.61
   3  -7  -2   15.83    1.62
  -3   7   2   18.59    1.61
  -3   7   3  492.82   11.21
   3  -7  -3  527.34   11.94
  -3   7   3  561.53   12.24
  -3   7   4  311.76    7.34
  -3   7   4  333.01    7.51
   3  -7  -4  320.65    7.53
  -3   7   5    2.54    1.09
  -3   7   5   -0.08    1.08
  -3   8   0  214.00    5.13
   3  -8   0  229.20    5.33
  -3   8   1   11.14    1.40
   3  -8  -1    7.57    1.50
  -3   8   1    5.86    1.49
   3  -8  -2    1.32    0.91
  -3   8   2    1.10    1.26
  -3   8   2    2.35    1.27
   3  -8  -3   55.03    1.68
  -3   8   3   50.18    1.83
  -3   8   3   56.11    1.87
  -3   8   4   12.01    0.92
  -3   8   4    9.46    0.86
  -3   9   0  567.95   11.47
   3  -9   0  586.13   11.91
  -3   9   0  545.77   12.50
  -3   9   1  216.85    5.38
   3  -9  -1  212.14    4.95
  -3   9   1  242.71    5.53
  -3   9   2  226.42    5.69
  -3   9   2  201.41    4.82
   3  -9  -2  211.99    5.16
   2   8  -1  663.83   26.17
   2   8  -1  759.46   29.31
   2   8  -2   42.15    3.02
   2   8  -2   37.14    3.89
   2   7  -1  170.51    5.07
   2   7  -1  166.20    5.13
   2   7  -2    9.81    2.73
   2   7  -2   11.05    1.53
   2   6  -1   49.99    2.26
   2   6  -1   43.51    1.75
   2   6  -2  916.37   19.83
  -2  -6   9   46.11    3.74
  -2  -6   9   34.07    4.52
   2   5  -1   12.60    1.06
   2   5  -1   15.83    1.50
  -2  -5   7   62.56    3.77
  -2  -5   7   64.57    5.64
  -2  -5   8  130.18    5.20
  -2  -5   8  130.60    3.85
  -2  -5   9  468.32   12.58
  -2  -5   9  467.79   22.08
  -2  -5  10  243.93    8.12
  -2  -5  10  242.49   14.37
   2   4  -1   45.39    2.03
  -2  -4   1   46.92    2.00
   2   4  -1   46.72    1.90
   2   4  -2  210.06    7.18
   2   4  -2  277.15    8.64
  -2  -4   6 1208.75   26.38
  -2  -4   7   45.62    1.99
  -2  -4   7   48.85    2.37
  -2  -4   8  650.64   22.95
  -2  -4   8  683.96   18.91
  -2  -4   9  249.20    8.91
  -2  -4   9  272.67    8.00
  -2  -4  10  162.89    4.98
  -2  -4  10  154.86    5.77
  -2  -3   4   57.01    3.13
  -2  -3   4   43.41    3.43
  -2  -3   5  260.24    7.39
  -2  -3   5  280.28   10.56
  -2  -3   6  303.04   11.10
  -2  -3   6  310.96    9.03
  -2  -3   7  124.10    4.57
  -2  -3   7  137.67    4.45
  -2  -3   8   41.69    1.73
  -2  -3   8   46.17    1.85
  -2  -3   9   15.59    1.05
  -2  -3   9   13.98    0.72
  -2  -3  10   75.57    2.83
  -2  -3  10   80.80    2.67
  -2  -2   1   28.38    1.55
   2   2  -1   24.82    1.58
  -2  -2   2    2.03    1.47
   2   2  -2    4.60    3.08
  -2  -2   3   38.67    2.37
  -2  -2   3   28.64    3.20
   2   2  -3   40.35    2.24
  -2  -2   4  233.46    6.83
  -2  -2   4  261.65    9.30
  -2  -2   5  692.08   24.39
  -2  -2   5  674.35   18.61
  -2  -2   6   18.18    1.08
  -2  -2   6   21.18    1.38
  -2  -2   7  710.08   21.13
  -2  -2   7  661.89   22.58
  -2  -2   8  341.51   10.26
  -2  -2   8  315.36   10.73
  -2  -2   9    0.78    0.60
  -2  -2   9    0.90    0.69
  -2  -2  10    0.71    0.67
  -2  -2  10    2.60    0.59
  -2  -1   2   50.97    3.01
   2   1  -2   68.37    3.67
   2   1  -3  279.94    7.45
  -2  -1   3  236.45    6.25
   2   1  -4   22.55    1.44
  -2  -1   4   22.74    1.91
  -2  -1   4   21.07    1.38
  -2  -1   5   29.60    1.45
  -2  -1   5    1.25    1.44
  -2  -1   6   11.32    0.99
  -2  -1   6   13.82    1.24
  -2  -1   7    0.81    1.07
  -2  -1   7    0.20    0.87
  -2  -1   8   35.37    1.47
  -2  -1   8   32.25    1.35
  -2  -1   9    4.44    0.73
  -2  -1   9    6.93    0.87
  -2  -1  10  182.05    5.91
  -2  -1  10  182.05    5.39
   2   0  -1  330.76    8.46
  -2   0   1  400.07   10.39
  -2   0   2  426.17    9.57
   2   0  -2  408.17    9.12
   2   0  -3  148.51    3.90
  -2   0   3  137.41    4.04
  -2   0   5  823.10   22.83
  -2   0   5  884.89   21.87
  -2   0   6  326.98    8.54
  -2   0   6  309.39    8.80
  -2   0   7 1403.98   39.74
  -2   0   7 1457.03   38.57
  -2   0   8   86.00    2.61
  -2   0   8   73.57    2.36
  -2   0   9   81.91    2.54
  -2   0   9   90.27    2.72
  -2   0  10  121.15    3.57
  -2   0  10  107.80    3.34
   2  -1  -2  345.08    8.26
  -2   1   2  359.34    8.52
   2  -1  -3  928.93   22.53
  -2   1   3  906.38   21.83
   2  -1  -4  648.32   17.07
  -2   1   4  667.20   16.97
  -2   1   4  611.72   16.19
  -2   1   5   14.79    1.09
  -2   1   5   12.64    1.33
  -2   1   6  134.37    3.68
  -2   1   6  130.94    3.79
  -2   1   7    2.40    1.01
  -2   1   7   10.51    0.84
  -2   1   8  219.05    5.90
  -2   1   8  201.66    5.66
  -2   1   9    4.12    0.57
  -2   1   9    9.70    0.92
  -2   1  10  220.76    6.26
  -2   1  10  227.32    6.16
   2  -2   0  412.38    9.90
  -2   2   0  443.28   10.43
  -2   2   1    3.87    2.41
   2  -2  -1    6.59    3.40
  -2   2   2   39.50    2.51
   2  -2  -2   37.36    2.48
   2  -2  -3  619.61   16.01
  -2   2   3  662.79   17.14
  -2   2   3  572.69   14.89
  -2   2   5   77.74    2.59
  -2   2   5   87.29    2.85
  -2   2   6 1841.45   53.13
  -2   2   6 1655.54   48.22
  -2   2   7 1658.52   48.01
  -2   2   7 1877.76   54.28
  -2   2   8   49.32    1.73
  -2   2   8   50.29    1.66
  -2   2   9  129.65    3.82
  -2   2   9  131.73    3.87
   2  -3  -1 1079.92   21.97
  -2   3   1 1159.42   23.41
  -2   3   2 1958.63   43.96
   2  -3  -2 1895.27   43.36
   2  -3  -4 3080.76   85.75
  -2   3   5  158.80    4.84
  -2   3   5  142.07    4.32
  -2   3   6 1529.94   46.77
  -2   3   6 1381.92   42.14
  -2   3   7  323.61   10.12
  -2   3   7  368.34   11.54
  -2   3   8   18.03    0.89
  -2   3   8   23.52    1.03
  -2   3   9   31.97    1.35
  -2   3   9    3.28    0.65
  -2   4   1   41.01    2.36
   2  -4  -1   41.09    2.36
   2  -4  -2 1159.62   25.48
  -2   4   2 1210.92   25.60
   2  -4  -3  193.25    4.93
  -2   4   3  183.24    4.68
  -2   4   3  197.80    4.94
  -2   4   4   50.47    1.84
   2  -4  -4   51.00    1.66
  -2   4   4   45.34    1.75
  -2   4   5  216.63    6.14
  -2   4   5  240.02    6.81
  -2   4   6  537.68   15.91
  -2   4   6  604.14   17.72
  -2   4   7  166.94    5.22
  -2   4   7  201.93    6.32
  -2   4   8   46.97    1.79
  -2   4   8   50.54    1.79
  -2   5   0  232.68    5.37
   2  -5   0  227.82    5.39
   2  -5  -1  283.25    6.42
  -2   5   1  282.01    6.03
  -2   5   2 1302.83   27.18
  -2   5   2 1149.49   24.78
   2  -5  -2 1198.73   25.71
   2  -5  -3 1574.40   35.21
  -2   5   3 1599.95   34.89
  -2   5   3 1476.61   33.10
  -2   5   4   99.84    2.56
  -2   5   4   90.09    2.55
  -2   5   5 1319.05   32.59
  -2   5   5 1164.45   29.41
  -2   5   6 1834.75   47.71
  -2   5   6 1539.86   41.27
  -2   5   7   91.76    2.83
  -2   5   7  107.09    3.18
  -2   6   0  621.78   13.83
   2  -6   0  644.45   14.45
   2  -6  -1  653.57   14.92
  -2   6   1  620.69   14.21
  -2   6   1  658.99   14.55
  -2   6   2 2063.66   47.34
  -2   6   2 2308.73   51.16
   2  -6  -2 2187.00   50.00
  -2   6   3  422.44    9.76
   2  -6  -3  408.53    9.64
  -2   6   3  382.54    9.15
  -2   6   4    1.77    0.87
  -2   6   4    1.60    1.18
  -2   6   5   49.53    1.63
  -2   6   5   42.76    1.35
  -2   6   6   50.36    1.65
  -2   6   6   41.82    1.34
  -2   7   0   27.48    1.93
   2  -7   0   25.00    1.81
  -2   7   0   25.80    1.75
   2  -7  -1    9.77    1.42
  -2   7   1    2.59    0.98
  -2   7   1    0.53    1.11
   2  -7  -2   23.28    1.42
  -2   7   2    1.48    1.24
  -2   7   2    2.30    1.37
  -2   7   3   66.29    2.04
  -2   7   3   62.17    1.99
  -2   7   4  212.69    5.49
  -2   7   4  185.94    5.00
  -2   7   5  471.97   12.01
  -2   7   5  427.93   11.28
  -2   8   0   13.73    1.69
  -2   8   0   15.68    1.55
   2  -8   0   13.48    1.53
  -2   8   1  468.31   11.44
  -2   8   1  521.23   12.45
   2  -8  -1  486.59   11.85
  -2   8   2  240.64    6.13
  -2   8   2  212.81    5.57
  -2   8   3    9.83    1.20
  -2   8   3   11.72    1.15
  -2   8   4    9.12    0.82
  -2   8   4    9.40    0.83
  -2   9   0   10.77    1.03
  -2   9   0    6.71    1.52
   2  -9   0   22.59    1.50
  -2   9   1    4.94    1.38
  -2   9   1    6.07    1.25
  -2   9   2    5.37    1.22
  -2   9   2    0.92    1.29
   1   9  -2   32.61    2.61
   1   9  -2   50.75    3.63
   1   8  -1   81.32    3.18
   1   8  -1  146.43    4.18
   1   8  -2  292.75    7.39
   1   8  -2  341.76   11.66
   1   7  -1  133.99    4.57
   1   7  -1  119.47    3.45
   1   7  -2   31.35    1.61
   1   7  -2   32.02    2.79
  -1  -7   9    5.51    2.50
  -1  -7   9    6.59    3.74
   1   6  -1 1073.64   35.02
   1   6  -1 1088.67   27.66
   1   6  -2  403.70    8.59
   1   6  -2  404.14   13.31
  -1  -6   7  519.66   10.31
  -1  -6   7  602.03   15.56
  -1  -6   8  252.16    8.13
  -1  -6   8  241.99    7.00
  -1  -6   9   18.72    1.53
  -1  -6   9   17.50    1.52
   1   5  -2  133.72    4.69
   1   5  -2  133.22    4.90
  -1  -5   6   58.39    2.51
   1   5  -6   71.77    2.81
  -1  -5   6   70.89    2.81
  -1  -5   7  584.13   18.86
   1   5  -7  574.19   18.33
  -1  -5   7  497.03   16.36
  -1  -5   8  143.07    4.79
   1   5  -8  159.08    5.23
  -1  -5   8  127.74    4.68
   1   5  -9   37.31    1.56
  -1  -5   9   38.87    1.60
  -1  -5   9   40.31    1.74
   1   5 -10  292.27    8.98
  -1  -5  10  290.67    9.02
  -1  -5  10  253.79   10.06
   1   4  -1  372.68   13.73
   1   4  -1  392.44   11.32
   1   4  -2  105.62    5.29
   1   4  -2  135.94    5.62
  -1  -4   5   43.27    2.08
   1   4  -5   36.74    1.89
  -1  -4   5   29.03    1.62
  -1  -4   8  400.90   13.98
   1   4  -8  407.74   12.94
  -1  -4   8  412.16   13.27
  -1  -4   9  331.98   11.61
  -1  -4   9  364.72   11.64
   1   4  -9  345.20   10.86
  -1  -4  10  426.54   15.01
   1   4 -10  440.42   13.61
  -1  -4  10  427.78   13.46
  -1  -3   5  140.79    5.29
   1   3  -5  138.81    4.99
  -1  -3   5  147.34    5.31
  -1  -3   6  845.62   30.12
  -1  -3   6  890.58   30.01
   1   3  -6  885.15   29.54
  -1  -3   7  226.64    7.96
  -1  -3   7  230.95    7.67
   1   3  -7  227.40    7.44
  -1  -3   8  130.10    4.54
   1   3  -8  135.03    4.34
  -1  -3   8  133.98    4.38
  -1  -3   9   12.36    0.85
  -1  -3   9   12.44    0.90
   1   3  -9   12.06    0.69
  -1  -3  10   61.54    2.31
   1   3 -10   66.02    2.24
  -1  -3  10   71.48    2.44
   1   2  -1    5.50    1.97
  -1  -2   1    4.02    1.73
   1   2  -3  390.36   11.50
   1   2  -4   55.45    2.29
  -1  -2   4   54.52    2.34
  -1  -2   4   68.53    2.70
  -1  -2   5  178.16    6.54
   1   2  -5  174.94    5.99
  -1  -2   5  187.59    6.50
  -1  -2   7  736.74   25.49
  -1  -2   7  716.41   23.36
   1   2  -7  735.26   23.69
  -1  -2   8  193.31    6.68
   1   2  -8  206.47    6.64
  -1  -2   8  214.44    6.99
   1   2  -9 1393.15   43.71
  -1  -2   9 1321.03   44.71
  -1  -2   9 1400.54   44.63
  -1  -2  10  377.54   12.76
   1   2 -10  383.36   11.92
  -1  -2  10  392.19   12.46
   1   1  -1   16.63    3.98
  -1  -1   1   22.45    2.56
  -1  -1   4   24.03    1.51
   1   1  -4   35.66    1.72
  -1  -1   4   36.48    1.73
  -1  -1   7  482.49   15.59
   1   1  -7  484.67   14.72
  -1  -1   7  503.96   15.37
  -1  -1   8    8.96    0.71
  -1  -1   8    8.22    0.87
   1   1  -8   10.03    0.94
  -1  -1   9  311.27   10.22
   1   1  -9  328.14   10.06
  -1  -1   9  331.08   10.20
  -1  -1  10   96.01    3.25
   1   1 -10  103.10    3.23
  -1  -1  10  105.58    3.37
   1   0  -1  151.93    5.77
  -1   0   1  166.13    6.02
  -1   0   4    4.03    0.93
  -1   0   4    3.10    1.17
   1   0  -4    5.22    1.27
  -1   0   5   80.34    2.74
  -1   0   5   73.57    2.69
   1   0  -5   77.27    2.75
  -1   0   6   56.96    2.03
  -1   0   6   42.77    1.66
   1   0  -6   43.86    1.53
  -1   0   7  132.32    4.25
  -1   0   7  146.23    4.46
   1   0  -7  136.27    4.12
   1   0  -8  576.54   16.79
  -1   0   8  502.09   15.54
  -1   0   8  583.93   17.03
  -1   0   9  217.15    6.80
   1   0  -9  234.71    6.83
  -1   0   9  242.41    7.11
  -1   0  10   21.40    1.00
   1   0 -10   24.21    1.07
  -1   0  10   23.45    0.91
   1  -1   0   19.45    4.09
  -1   1   0   19.68    3.87
   1  -1  -1  249.47    7.24
  -1   1   1  256.24    7.35
   1  -1  -3   21.21    1.27
  -1   1   3   25.95    1.39
  -1   1   3   20.43    1.56
  -1   1   4 1337.19   46.76
  -1   1   5  744.06   25.57
  -1   1   5  838.04   28.41
   1  -1  -5  800.43   27.09
  -1   1   6   47.60    1.78
   1  -1  -6   47.44    1.75
  -1   1   6   51.13    1.89
  -1   1   7   58.25    2.04
  -1   1   7   32.25    1.45
   1  -1  -7   52.14    1.98
  -1   1   8  559.92   18.05
   1  -1  -8  603.75   18.69
  -1   1   8  642.88   19.96
  -1   1   9   86.98    2.83
   1  -1  -9   90.99    2.81
  -1   1   9   92.80    2.89
  -1   2   0  118.12    4.86
   1  -2   0  113.93    4.89
  -1   2   1  455.30   11.53
   1  -2  -1  447.64   11.88
   1  -2  -2  308.46    9.43
  -1   2   2  296.14    9.21
  -1   2   2  333.00   10.27
  -1   2   3   21.22    1.25
  -1   2   3   18.80    1.53
  -1   2   4   63.66    2.40
   1  -2  -4   59.68    2.28
  -1   2   4   64.67    2.60
  -1   2   5    1.43    0.70
   1  -2  -5    0.69    0.72
  -1   2   5    0.03    0.73
  -1   2   6    1.26    0.73
   1  -2  -6    0.92    0.73
  -1   2   6    1.15    0.75
  -1   2   7  227.32    8.01
   1  -2  -7  243.90    8.57
  -1   2   7  251.65    8.83
  -1   2   8  332.81   11.51
  -1   2   8  316.18   10.97
   1  -2  -8  335.73   11.45
  -1   2   9   63.50    2.32
  -1   2   9   60.06    2.22
   1  -3   0   77.38    2.86
  -1   3   0   83.61    2.94
   1  -3  -2  738.09   19.96
  -1   3   2  733.90   19.83
  -1   3   2  790.35   21.14
  -1   3   3  979.15   28.39
  -1   3   3  930.28   26.98
  -1   3   4 1072.94   32.64
  -1   3   4  990.83   30.31
  -1   3   5  213.10    6.88
  -1   3   5  197.39    6.41
  -1   3   6  112.85    3.96
  -1   3   6   97.89    3.40
  -1   3   7  384.50   13.31
  -1   3   7  347.19   11.99
  -1   3   8  188.49    6.66
  -1   3   8  181.38    6.43
   1  -4   0  823.60   19.17
  -1   4   0  743.82   16.37
  -1   4   1 1317.69   29.71
   1  -4  -1 1421.56   32.93
  -1   4   1 1424.53   33.10
  -1   4   2  164.04    4.27
   1  -4  -2  152.27    4.01
  -1   4   2  184.21    4.63
  -1   4   3  308.94    7.92
  -1   4   3  318.07    8.10
  -1   4   4  118.70    3.29
  -1   4   4  136.28    3.68
  -1   4   5  113.54    3.42
  -1   4   5  124.86    3.65
  -1   4   6    5.05    0.76
  -1   4   6    5.63    1.10
  -1   4   7  252.38    7.79
  -1   4   7  220.92    6.94
  -1   4   8  100.20    3.35
  -1   4   8  115.42    3.82
  -1   5   0   80.46    2.66
  -1   5   0   50.82    2.43
   1  -5   0   55.15    2.20
  -1   5   1 1207.30   28.54
  -1   5   1 1204.93   29.55
   1  -5  -1 1220.09   29.68
  -1   5   2    0.46    0.88
  -1   5   2    0.19    1.16
  -1   5   3 1482.64   36.64
  -1   5   3 1515.59   36.89
  -1   5   4 1287.50   32.26
  -1   5   4 1350.60   33.14
  -1   5   5   56.97    1.71
  -1   5   5   65.25    2.05
  -1   5   6  385.28   10.25
  -1   5   6  419.46   10.80
  -1   5   7  885.92   24.14
  -1   5   7 1010.27   26.58
  -1   6   0 3114.38   74.38
  -1   6   1 1409.14   37.66
   1  -6  -1 1525.55   40.68
  -1   6   1 1440.58   35.51
  -1   6   2  326.63    8.43
  -1   6   2  320.35    8.79
  -1   6   3 1684.56   43.36
  -1   6   3 1604.87   43.50
  -1   6   4  454.69   11.92
  -1   6   4  421.17   11.38
  -1   6   5   42.34    1.49
  -1   6   5   39.36    1.43
  -1   6   6   53.91    1.74
  -1   6   6   51.90    1.56
  -1   7   0  419.30   10.17
   1  -7   0  442.88   11.94
  -1   7   0  414.77   11.18
  -1   7   1    0.76    0.77
  -1   7   1    1.61    1.38
  -1   7   2   64.47    2.21
  -1   7   2   63.73    1.98
  -1   7   3   28.07    1.10
  -1   7   3   22.12    1.17
  -1   7   4   95.59    2.86
  -1   7   4   89.57    2.73
  -1   7   5   20.16    0.90
  -1   7   5   19.58    0.89
  -1   8   0  566.09   14.72
  -1   8   0  568.32   13.23
  -1   8   1   13.94    1.11
  -1   8   1   22.79    1.48
  -1   8   2  893.05   24.69
  -1   8   2  914.30   24.19
  -1   8   3 1136.86   32.05
  -1   8   3 1153.14   31.51
  -1   9   0  160.28    4.11
  -1   9   0  154.85    4.17
  -1   9   1   15.79    0.93
  -1   9   1   15.25    1.53
   0   9  -1  172.30    4.98
   0   9  -1  169.95    6.92
   0   9  -2  423.43   19.74
   0   9  -2  463.71   11.96
   0   9  -3  849.35   43.35
   0   9  -3  831.59   24.58
   0   8  -1   51.05    2.19
   0   8  -1   50.26    1.90
   0   8  -2   31.42    2.42
   0   8  -2   31.40    1.61
   0   8  -3    5.83    1.18
   0   8  -3    6.29    1.90
   0   8  -4   10.71    2.11
   0   8  -4   10.52    2.24
   0  -8   7   45.33    4.12
   0  -8   7   35.25    4.68
   0   8  -8   89.55    5.99
   0  -8   8   86.21    5.68
   0  -8   8   83.43    5.44
   0   7  -1  116.48    3.84
   0   7  -1  116.90    3.61
   0   7  -2  603.39   10.02
   0   7  -2  683.42   20.92
   0   7  -3  550.74   16.61
   0   7  -3  507.80    8.66
   0   7  -4    1.65    1.52
   0   7  -4    4.87    1.75
   0  -7   4    4.96    1.80
   0   7  -5  489.52   14.86
   0  -7   5  453.99   10.60
   0  -7   6  714.99   13.50
   0   7  -6  743.44   24.05
   0  -7   7   98.74    3.62
   0   7  -7   94.75    3.62
   0  -7   8   20.71    2.11
   0   7  -8   24.95    1.60
   0  -7   9    8.27    1.39
   0   7  -9    6.31    1.28
   0  -7   9    6.78    1.27
   0   6  -1  105.76    3.61
   0   6  -1   99.68    3.24
   0   6  -2  208.51    4.87
   0   6  -2  265.06    8.47
   0  -6   2  267.99    8.54
   0   6  -3    4.06    1.85
   0  -6   3    7.13    1.67
   0   6  -3    2.56    1.61
   0  -6   4   14.90    2.48
   0   6  -4   12.08    1.35
   0   6  -5  343.58   11.08
   0  -6   5  298.06    6.67
   0  -6   6   16.15    2.03
   0   6  -6   21.26    1.20
   0   6  -7  225.94    7.08
   0  -6   7  184.44    5.06
   0   6  -8  267.07    8.12
   0  -6   8  230.50    7.66
   0   6  -9   94.00    3.01
   0  -6   9   78.73    3.15
   0   5  -1  503.69   15.84
   0  -5   1  525.45   16.51
   0   5  -1  430.25   11.06
   0   5  -2  206.18    5.77
   0   5  -2  266.08    7.99
   0  -5   2  264.30    7.89
   0  -5   3    5.40    2.63
   0   5  -3    5.07    1.36
   0  -5   4  170.95    4.69
   0   5  -4  235.09    8.55
   0  -5   5  167.66    4.75
   0   5  -5  210.75    7.25
   0   5  -6   64.06    2.38
   0  -5   6   54.73    2.09
   0   5  -7  276.50    9.05
   0  -5   7  243.60    8.60
   0   5  -8   31.33    1.37
   0  -5   8   25.91    1.28
   0  -5   9    4.53    0.71
   0   5  -9    4.27    0.76
   0  -5  10   25.75    1.18
   0   5 -10   24.08    1.14
   0  -5  10   21.36    0.97
   0  -4   1  483.89   13.64
   0   4  -1  401.86   10.21
   0   4  -1  469.07   13.44
   0   4  -2  110.19    3.99
   0  -4   2  121.36    4.30
   0   4  -3   92.46    3.71
   0  -4   3   60.73    3.60
   0   4  -4  236.26    8.63
   0  -4   4  186.37    6.10
   0   4  -5  721.05   25.64
   0  -4   5  671.69   23.94
   0   4  -6    0.93    0.85
   0  -4   6    0.35    0.89
   0   4  -7  257.12    8.71
   0  -4   7  252.09    8.92
   0   4  -8  373.30   12.33
   0  -4   8  373.04   13.00
   0   4  -9   10.52    0.65
   0  -4   9   12.64    0.85
   0   4 -10  159.36    5.37
   0  -4  10  162.31    5.55
   0  -4  10  160.12    5.80
   0   3  -3  389.36   13.53
   0  -3   3  308.62    9.88
   0  -3   6  197.94    6.87
   0   3  -6  228.44    7.99
   0  -3   7  624.94   21.35
   0   3  -7  638.16   21.68
   0  -3   8    9.88    0.92
   0   3  -8   10.18    0.92
   0  -3   9   32.40    1.25
   0  -3   9   33.61    1.30
   0   3  -9   31.41    1.22
   0  -3  10    0.31    0.67
   0   3 -10    2.36    0.69
   0  -3  10    0.61    0.69
   0   2  -2   34.85    2.16
   0  -2   2   30.88    2.46
   0  -2   3   82.34    3.24
   0   2  -3   82.33    3.30
   0  -2   4  604.45   20.48
   0   2  -4  628.01   21.79
   0  -2   5  155.30    5.21
   0   2  -5  159.61    5.50
   0  -2   6   71.08    2.44
   0   2  -6   74.34    2.63
   0  -2   7  709.06   23.06
   0   2  -7  712.12   22.93
   0  -2   8  748.51   24.52
   0   2  -8  811.50   26.26
   0  -2   9    1.23    0.49
   0   2  -9    0.98    0.73
   0  -2   9    0.70    0.74
   0  -2  10  497.76   16.51
   0  -2  10  547.48   18.07
   0   2 -10  516.80   16.84
   0  -1   2   59.49    3.01
   0   1  -2   63.32    2.92
   0   1  -5 1202.44   40.25
   0  -1   5 1124.41   38.18
   0  -1   7 2259.32   72.44
   0   1  -7 2456.64   76.11
   0   1  -8  137.94    4.37
   0  -1   8  111.63    3.66
   0  -1   8  131.79    4.18
   0  -1   9   50.25    1.68
   0  -1   9   43.30    1.58
   0   1  -9   45.77    1.54
   0  -1  10   96.31    3.16
   0   1 -10  105.01    3.30
   0  -1  10  114.47    3.65
   0   0   5   32.01    1.62
   0   0  -5   32.79    1.63
   0   0   6   82.92    3.17
   0   0  -6   87.12    3.23
   0   0  -7   64.83    2.31
   0   0   7   59.44    2.22
   0   0   7   68.05    2.45
   0   0   8   15.46    0.84
   0   0   8   11.73    0.72
   0   0  -8   14.48    1.02
   0   0   9  176.66    5.92
   0   0  -9  179.30    5.62
   0   0   9  183.07    5.81
   0   1   1  414.83   16.83
   0   1   1  384.52   15.50
   0  -1  -1  385.25   15.59
   0   1   2   33.83    1.80
   0  -1  -2   35.17    2.13
   0   1   3 1159.48   46.64
   0   1   4 1090.32   43.24
   0  -1  -4 1149.42   45.57
   0   1   5  688.07   27.26
   0   1   5  620.99   24.48
   0  -1  -5  653.97   25.61
   0   1   6 3753.40  145.30
   0   1   7  834.51   31.65
   0   1   7  696.57   26.90
   0  -1  -7  764.47   28.76
   0   1   8   10.28    0.68
   0  -1  -8   11.45    0.71
   0   1   8   30.52    1.28
   0   1   9  491.54   17.82
   0   1   9  580.94   20.18
   0  -1  -9  567.54   19.54
   0   2   1  237.20    8.16
   0   2   1  231.29    8.18
   0  -2  -1  227.70    8.06
   0   2   4  598.10   21.69
   0   2   4  537.69   19.67
   0  -2  -4  567.60   20.79
   0   2   5  621.67   23.32
   0   2   5  701.63   26.25
   0  -2  -5  691.49   26.00
   0   2   6 1659.02   63.47
   0  -2  -6 1689.46   64.81
   0   2   6 1801.39   69.13
   0   2   7  254.37   10.01
   0   2   7  213.35    8.39
   0  -2  -7  238.27    9.36
   0   2   8    2.78    0.55
   0   2   8    0.43    0.79
   0  -2  -8    0.55    0.77
   0   3   1  443.42   12.79
   0  -3  -1  428.82   12.42
   0   3   1  438.78   13.33
   0   3   3   59.29    2.02
   0   3   3   61.30    2.04
   0  -3  -3   59.56    2.17
   0   3   4   85.74    2.84
   0   3   4   79.95    2.72
   0  -3  -4   85.19    2.85
   0   3   5  409.14   13.29
   0   3   5  443.93   14.25
   0  -3  -5  431.04   14.00
   0   3   6  143.31    5.00
   0   3   6  145.41    5.03
   0  -3  -6  140.71    4.88
   0   3   7   42.87    1.75
   0  -3  -7   45.40    1.85
   0   3   7   50.73    2.02
   0   3   8  195.71    7.17
   0  -3  -8  206.45    7.59
   0   3   8  214.58    7.88
   0   4   0   49.02    2.12
   0   4   0   48.31    1.97
   0   4   1  498.91   14.81
   0   4   1  511.56   13.78
   0   4   2  479.53   12.95
   0   4   2  468.01   13.40
   0   4   3  140.70    4.01
   0  -4  -3  150.06    4.17
   0   4   3  148.61    4.16
   0   4   4  122.37    3.50
   0  -4  -4  123.56    3.52
   0   4   4  126.16    3.51
   0   4   5  836.99   23.50
   0  -4  -5  899.06   24.76
   0   4   5  914.87   25.06
   0   4   6  242.18    7.09
   0  -4  -6  273.01    7.89
   0   4   6  280.51    8.11
   0   4   7    1.20    0.83
   0  -4  -7    1.28    0.83
   0   4   7    0.92    0.83
   0   5   0   21.78    1.57
   0   5   0   19.34    1.26
   0   5   1  308.41    9.61
   0   5   1  304.74    8.38
   0   5   2  132.02    4.07
   0   5   2  134.70    3.80
   0   5   3    1.09    0.72
   0   5   3   -0.50    1.06
   0   5   4   47.94    1.73
   0   5   4   51.32    1.61
   0   5   5   45.82    1.45
   0   5   5   59.95    1.87
   0   5   6   67.26    1.99
   0   5   6   73.66    2.12
   0   6   0  283.96    9.08
   0   6   0  278.90    7.52
   0   6   1  217.32    6.12
   0   6   1  211.42    6.72
   0   6   2  256.21    8.05
   0   6   2  252.23    7.19
   0   6   3   60.03    2.14
   0   6   3   60.81    2.05
   0   6   4  381.14   11.56
   0   6   4  400.84   11.39
   0   6   5  187.59    5.64
   0   6   5  202.02    5.81
   0   7   0  237.35    7.49
   0   7   0  244.21    6.45
   0   7   1  251.28    6.97
   0   7   1  252.17    7.99
   0   7   2   37.78    1.53
   0   7   2   36.52    1.47
   0   7   3    0.19    0.92
   0   7   3    0.55    0.84
   0   7   4   62.46    2.09
   0   7   4   62.52    2.18
   0   8   0  336.26   10.19
   0   8   0  348.77    8.42
   0   8   1  247.74    7.54
   0   8   1  266.02    7.13
   0   8   2   16.18    0.85
   0   8   2   16.83    1.27
   0   9   0 1073.28   36.26
   0   9   0 1114.62   28.56
  -1   9  -1  968.71   19.96
  -1   9  -1 1018.49   25.76
  -1   9  -2  678.63   13.66
  -1   9  -2  634.30   16.93
  -1   9  -3  200.93    6.25
  -1   9  -3  219.50    5.38
   1  -9   3  203.96    6.17
   1  -9   4 1007.57   29.49
  -1   9  -4 1040.66   31.70
  -1   9  -4  989.32   29.16
  -1   9  -5  161.07    6.33
   1  -9   5  162.13    5.73
  -1   9  -6    9.37    1.46
   1  -9   6    6.85    2.93
   1  -9   7   33.10    3.71
  -1   9  -7   34.44    2.36
  -1   8  -1  322.91    7.03
   1  -8   1  344.85    8.69
  -1   8  -1  333.62    8.44
  -1   8  -2    9.79    1.89
  -1   8  -2   13.04    1.46
   1  -8   2   11.00    1.45
  -1   8  -3    9.35    1.66
  -1   8  -3    8.85    1.88
   1  -8   3    9.42    1.70
   1  -8   4   47.31    2.43
  -1   8  -4   48.78    1.99
  -1   8  -5  127.29    4.51
   1  -8   5  141.70    4.11
  -1   8  -6   18.17    1.17
   1  -8   6   18.49    2.91
  -1   8  -7 1043.75   31.07
   1  -8   7 1174.24   18.67
   1  -8   8  501.27   10.25
  -1   8  -8  525.60   17.11
   1  -7   1 1170.86   29.31
  -1   7  -1 1151.70   24.99
  -1   7  -1 1156.72   28.90
   1  -7   2   32.62    1.89
  -1   7  -2    8.35    1.95
   1  -7   3 2211.25   43.60
   1  -7   4 1787.15   31.14
  -1   7  -4 1913.95   42.26
  -1   7  -5  170.78    5.74
   1  -7   5  181.28    4.23
   1  -7   6  407.86    7.74
  -1   7  -6  419.43   14.24
   1  -7   7  743.68   16.28
  -1   7  -7  950.85   29.29
  -1   7  -8  312.73    9.34
   1  -7   8  262.59    7.48
  -1   7  -9    6.96    0.88
   1  -7   9    4.30    0.95
  -1   6  -1 1194.01   27.26
   1  -6   1 1159.49   28.71
  -1   6  -2  103.51    3.15
   1  -6   2  103.99    3.54
   1  -6   3 1568.13   32.01
  -1   6  -3 1599.41   38.14
  -1   6  -4 1060.66   30.55
   1  -6   4  922.30   19.04
   1  -6   5   29.65    1.99
  -1   6  -5   34.14    1.46
  -1   6  -6   60.52    2.26
   1  -6   6   76.09    2.42
  -1   6  -7  106.76    3.66
   1  -6   7   91.99    3.05
  -1   6  -8   14.57    0.90
   1  -6   8   13.29    0.91
  -1   6  -9  318.47   10.29
   1  -6   9  273.79    9.84
  -1   5  -1    1.82    2.25
   1  -5   1    3.52    1.99
   1  -5   2  238.16    6.11
  -1   5  -2  233.67    6.28
   1  -5   3  935.98   21.34
  -1   5  -4  103.87    3.65
   1  -5   4   79.73    2.64
  -1   5  -5  516.97   17.66
   1  -5   5  457.45   13.94
   1  -5   6 1513.91   49.82
  -1   5  -7  997.86   33.42
   1  -5   7  915.00   31.29
  -1   5  -8    1.26    0.70
   1  -5   8    1.07    0.50
  -1   5  -9  537.11   18.02
   1  -5   9  498.28   17.67
   1  -4   1   11.57    2.52
  -1   4  -1   12.06    2.47
   1  -4   2 1626.98   35.59
  -1   4  -4  141.73    4.82
   1  -4   4  124.00    4.02
  -1   4  -5  547.96   18.03
   1  -4   5  509.75   16.78
  -1   4  -6  279.06    9.19
   1  -4   6  259.07    8.85
  -1   4  -7  403.92   13.60
   1  -4   7  383.52   13.19
  -1   4  -8  162.02    5.58
   1  -4   8  154.23    5.43
  -1   4  -9   28.63    1.24
   1  -4   9   28.23    1.14
  -1   4 -10   19.42    0.85
   1  -4  10   20.98    1.03
  -1   3  -1    9.51    2.93
   1  -3   1   10.46    3.42
   1  -3   2   22.77    1.96
  -1   3  -2   30.08    1.72
  -1   3  -3  201.08    6.42
   1  -3   3  180.18    5.53
  -1   3  -4  268.59    8.37
   1  -3   4  252.24    8.00
  -1   3  -5  299.11    9.24
   1  -3   5  281.01    9.06
  -1   3  -6  267.79    8.36
   1  -3   6  252.69    8.18
   1  -3   7   24.68    1.06
  -1   3  -7   25.20    1.24
   1  -3   8  743.00   24.67
  -1   3  -8  760.27   24.58
  -1   3  -9  397.06   13.13
   1  -3   9  383.54   13.04
  -1   3 -10    1.72    0.50
   1  -3  10    1.18    0.68
  -1   2  -1  400.53   11.82
   1  -2   1  360.05   10.03
  -1   2  -3  205.99    7.09
   1  -2   3  200.65    7.05
   1  -2   5  205.50    6.52
  -1   2  -5  218.37    6.81
   1  -2   6    1.15    0.65
  -1   2  -6    1.48    0.67
   1  -2   7   37.55    1.37
  -1   2  -7   36.14    1.49
   1  -2   8    2.23    0.87
  -1   2  -8    4.12    0.93
   1  -2   9   14.99    0.73
  -1   2  -9   22.35    0.90
   1  -1   1  265.42   10.10
  -1   1  -1  266.95   10.21
   1  -1   2  640.15   25.49
  -1   1  -2  670.40   26.12
   1  -1   3    8.41    0.94
  -1   1  -3   12.25    1.02
   1  -1   4  512.01   19.12
  -1   1  -4  545.53   20.03
   1  -1   5  511.47   18.04
  -1   1  -5  535.49   18.66
   1  -1   6   10.76    1.03
  -1   1  -6   16.79    1.15
   1  -1   7  433.65   14.25
  -1   1  -7  458.16   14.58
   1  -1   8  642.50   20.74
  -1   1  -8  718.00   22.21
   1  -1   9    0.90    0.70
  -1   1  -9    0.69    0.54
   1   0   0   22.88    1.81
  -1   0   0   24.20    2.26
   1   0   3  476.92   20.22
  -1   0  -3  514.31   21.59
   1   0   5   20.65    1.28
  -1   0  -5    7.88    1.01
   1   0   6   10.25    1.04
  -1   0  -6   15.71    1.16
   1   0   7  113.27    4.38
  -1   0  -7  125.34    4.65
   1   0   8    7.11    0.80
  -1   0  -8   10.01    0.89
   1   0   9   17.45    0.99
   1   0   9   19.08    0.89
  -1   0  -9   18.16    0.88
  -1  -1   0  440.79   17.90
   1   1   1  124.01    5.33
  -1  -1  -1  129.35    5.43
   1   1   2  186.31    7.72
  -1  -1  -2  197.68    8.00
   1   1   3   86.17    3.60
  -1  -1  -3   91.73    3.85
   1   1   4  710.40   28.51
  -1  -1  -4  737.30   29.45
   1   1   5 1160.25   46.84
  -1  -1  -5 1199.16   47.82
   1   1   6    0.81    0.89
  -1  -1  -6    2.13    0.65
   1   1   7 1579.52   64.11
  -1  -1  -7 1705.25   68.26
   1   1   8  545.70   21.78
   1   1   8  608.99   24.01
  -1  -1  -8  591.45   23.22
   1   2   2  120.04    4.42
  -1  -2  -2  131.36    4.68
   1   2   5  204.44    7.59
  -1  -2  -5  207.72    7.70
   1   2   6  214.34    8.20
  -1  -2  -6  215.64    8.28
   1   2   6  248.87    9.56
   1   2   7  626.50   24.45
   1   2   7  582.94   22.59
  -1  -2  -7  616.92   24.19
   1   2   8   46.01    1.99
  -1  -2  -8   61.55    2.57
   1   2   8   50.93    2.19
   1   3   2   11.07    1.08
  -1  -3  -2    3.65    1.03
   1   3   2    4.55    1.04
   1   3   3  788.46   24.31
   1   3   3  694.63   21.78
  -1  -3  -3  720.99   22.22
   1   3   4   48.73    1.70
   1   3   4   53.49    1.93
  -1  -3  -4   50.00    1.83
   1   3   5   55.66    1.93
   1   3   5   65.03    2.28
  -1  -3  -5   59.50    2.03
   1   3   6  111.71    3.80
  -1  -3  -6  112.88    3.81
   1   3   6  121.75    4.12
   1   3   7  527.21   17.99
   1   3   7  479.89   16.13
  -1  -3  -7  500.11   17.18
   1   4   0  165.84    6.00
  -1  -4   0  168.22    5.38
   1   4   0  173.44    5.54
   1   4   1  406.21   13.80
   1   4   1  419.05   13.20
  -1  -4  -1  405.21   12.78
   1   4   2  517.89   16.17
   1   4   2  524.99   17.12
  -1  -4  -2  512.19   15.89
   1   4   3 2307.64   72.24
  -1  -4  -3 2347.34   71.02
   1   4   4  782.61   23.51
   1   4   4  731.58   22.46
  -1  -4  -4  761.35   22.74
   1   4   5    9.59    0.83
   1   4   5   12.07    0.67
  -1  -4  -5   11.27    0.84
   1   4   6 1036.28   30.87
   1   4   6 1147.30   33.77
  -1  -4  -6 1078.11   31.81
   1   5   1   82.02    2.70
   1   5   1   78.63    2.74
  -1  -5  -2 1041.80   31.04
   1   5   2 1016.68   33.40
   1   5   2 1059.55   31.83
   1   5   3 1835.41   59.55
  -1  -5  -3 1902.04   56.97
   1   5   3 1932.92   58.27
   1   5   4  146.36    4.79
  -1  -5  -4  146.37    4.51
   1   5   4  152.50    4.73
   1   5   5   64.35    2.20
  -1  -5  -5   56.84    1.83
   1   5   5   60.80    2.03
   1   6   0   47.62    1.94
   1   6   0   47.62    1.86
   1   6   1   41.91    1.56
   1   6   1   42.45    1.54
   1   6   2    8.07    0.90
   1   6   2    6.66    0.98
   1   6   3    6.08    0.58
   1   6   3    4.95    0.59
   1   6   4    5.68    0.56
   1   6   4    4.95    0.77
   1   7   0  127.22    4.33
   1   7   0  130.52    3.78
   1   7   1   59.10    2.08
   1   7   1   53.22    1.90
   1   7   2  582.62   19.20
   1   7   2  644.73   19.11
   1   7   3  231.69    7.69
   1   7   3  243.23    7.43
   1   8   0    1.97    0.90
   1   8   0    2.41    1.42
   1   8   1    1.39    0.86
   1   8   1    1.25    1.22
  -2  10  -1   18.40    1.78
  -2  10  -1   18.36    1.70
   2 -10   1   18.38    1.70
   2 -10   2  238.98    6.29
  -2  10  -2  244.76    6.66
  -2  10  -2  272.81    6.79
   2 -10   3   82.07    3.09
  -2  10  -3   76.05    3.34
  -2  10  -3   78.73    2.79
   2 -10   4   12.92    2.31
  -2  10  -4   12.98    1.65
   2  -9   1   65.65    2.20
  -2   9  -1   68.83    2.30
  -2   9  -1   63.85    2.15
  -2   9  -2   21.65    1.73
  -2   9  -2   17.08    1.75
   2  -9   2   18.56    1.76
   2  -9   3   50.86    2.28
  -2   9  -3   43.59    1.76
   2  -9   4   21.28    2.64
  -2   9  -4   21.47    1.45
  -2   9  -5  405.83   10.80
   2  -9   5  413.18    7.70
  -2   9  -6   54.74    2.38
   2  -9   6   67.17    3.18
   2  -8   1  254.51    5.59
  -2   8  -1  248.84    5.67
  -2   8  -1  253.29    5.74
  -2   8  -2  181.80    3.79
   2  -8   2  170.38    4.03
   2  -8   3    1.36    2.08
  -2   8  -3    1.01    1.53
   2  -8   4   16.98    2.18
  -2   8  -4   15.86    1.38
  -2   8  -5    1.57    1.17
   2  -8   5    3.28    1.79
   2  -8   6    0.44    1.56
  -2   8  -6    0.24    1.02
   2  -8   7    5.33    1.39
  -2   8  -7    5.51    0.87
   2  -8   8   12.77    1.31
  -2   8  -8   16.24    1.07
  -2   7  -1  143.10    3.85
   2  -7   1  147.65    3.65
   2  -7   2  427.52    8.98
  -2   7  -2  481.26   10.40
   2  -7   3  228.22    5.19
  -2   7  -3  218.06    4.73
   2  -7   4  865.22   17.25
  -2   7  -4  848.64   17.15
  -2   7  -5  821.87   19.56
   2  -7   5  758.56   15.78
  -2   7  -6   16.52    1.00
   2  -7   6   15.03    1.32
  -2   7  -7  256.63    8.37
   2  -7   7  245.39    6.68
  -2   7  -8  170.10    5.75
   2  -7   8  154.68    4.82
   2  -6   1 2628.46   56.45
  -2   6  -1 2579.81   56.18
  -2   6  -2  579.08   13.73
   2  -6   2  517.69   11.48
  -2   6  -3   69.04    2.29
   2  -6   3   68.86    2.20
   2  -6   4  161.67    4.29
  -2   6  -4  192.49    5.56
  -2   6  -5  172.33    5.33
   2  -6   5  149.68    4.26
  -2   6  -6   28.99    1.25
   2  -6   6   25.43    1.32
  -2   6  -7   10.37    0.78
   2  -6   7    8.59    0.88
  -2   6  -8  163.39    5.48
   2  -6   8  155.80    5.27
  -2   6  -9   80.68    2.79
   2  -6   9   78.75    2.87
  -2   5  -1   19.19    1.65
   2  -5   1   24.75    2.55
  -2   5  -2  134.05    3.54
   2  -5   2  144.95    4.02
   2  -5   3   40.20    1.88
  -2   5  -3   39.76    1.67
   2  -5   4 1897.88   50.45
  -2   5  -5 1003.12   31.30
   2  -5   5  926.72   26.87
  -2   5  -6   47.79    1.81
   2  -5   6   44.26    1.72
  -2   5  -7 1213.32   39.92
   2  -5   7 1179.62   38.65
  -2   5  -8  683.39   23.18
   2  -5   8  645.12   21.82
  -2   5  -9   41.57    1.62
   2  -5   9   40.84    1.62
   2  -4   2  132.24    3.65
  -2   4  -2  161.23    4.23
  -2   4  -5  882.99   25.84
   2  -4   5  827.94   24.22
  -2   4  -6  494.40   14.94
   2  -4   6  478.68   14.88
  -2   4  -7  408.84   12.87
   2  -4   7  380.81   12.39
  -2   4  -8    4.90    0.57
   2  -4   8    5.58    0.77
  -2   4  -9    5.24    0.72
   2  -4   9    5.96    0.71
   2  -3   2  262.12    7.22
  -2   3  -2  277.83    7.79
  -2   3  -3   26.03    1.53
   2  -3   3   26.13    1.22
  -2   3  -4    2.31    0.85
   2  -3   4    3.86    1.19
  -2   3  -5   86.82    2.67
   2  -3   5   83.10    2.70
  -2   3  -6  551.35   15.97
   2  -3   6  497.12   14.94
  -2   3  -7  854.99   25.33
   2  -3   7  796.71   24.42
  -2   3  -8  187.22    5.78
   2  -3   8  175.13    5.65
  -2   3  -9  177.59    5.61
   2  -3   9  196.83    6.49
   2  -2   1   71.61    2.65
  -2   2  -1   73.82    2.73
   2  -2   2  889.74   29.91
  -2   2  -2  948.48   32.38
  -2   2  -5  144.77    4.82
   2  -2   5  138.22    4.72
   2  -2   6 3193.96  101.16
  -2   2  -7 1235.71   37.75
   2  -2   7 1136.54   35.42
  -2   2  -8   54.50    1.88
   2  -2   8   45.75    1.57
  -2   2  -9   22.74    0.92
   2  -2   9   21.96    1.05
   2  -1   1   18.26    1.85
  -2   1  -1   28.84    2.02
   2  -1   4  856.45   32.66
  -2   1  -4  875.31   33.12
   2  -1   5    6.23    0.74
  -2   1  -5    6.30    0.76
   2  -1   6   13.14    1.10
  -2   1  -6   13.10    1.12
   2  -1   7   81.11    3.03
  -2   1  -7   86.72    3.19
   2  -1   8   87.67    3.14
  -2   1  -8   93.99    3.25
   2  -1   9  311.25   10.47
   2   0   0  294.16    9.73
  -2   0   0  317.64   10.53
  -2   0  -1  207.06    7.67
   2   0   1  204.49    7.39
   2   0   2    0.98    1.21
  -2   0  -2    0.41    1.18
   2   0   3  268.49   10.41
  -2   0  -3  277.26   10.82
   2   0   4   30.22    1.55
  -2   0  -4   31.04    1.42
   2   0   5 1677.50   65.35
  -2   0  -5 1705.82   66.24
   2   0   6  486.82   18.97
  -2   0  -6  496.04   19.22
   2   0   7    8.80    0.68
  -2   0  -7    8.89    0.69
   2   0   8   94.04    3.72
  -2   0  -8  104.51    4.00
  -2  -1   0   43.70    1.96
   2   1   0   44.39    2.03
   2   1   1  502.68   16.59
  -2  -1  -1  502.22   17.35
   2   1   2  843.26   29.19
  -2  -1  -2  887.96   30.69
   2   1   3  109.56    4.07
  -2  -1  -3  112.49    4.09
   2   1   4    6.48    0.74
  -2  -1  -4    5.70    1.02
   2   1   5  174.32    6.51
  -2  -1  -5  181.67    6.80
   2   1   6  137.36    5.29
  -2  -1  -6  145.50    5.62
   2   1   7   39.77    1.68
  -2  -1  -7   43.07    1.89
   2   1   8   34.84    1.61
  -2  -1  -8   35.40    1.52
   2   2   0   32.25    1.71
  -2  -2   0   31.30    1.59
   2   2   1    5.56    1.12
  -2  -2  -1    3.69    0.78
   2   2   2  196.21    6.46
  -2  -2  -2  209.15    6.80
   2   2   3   64.43    2.31
  -2  -2  -3   67.83    2.28
   2   2   4  510.50   16.54
  -2  -2  -4  524.76   16.89
   2   2   5  663.98   22.01
  -2  -2  -5  690.27   22.86
   2   2   6    5.33    0.78
  -2  -2  -6    5.34    0.56
   2   2   7  215.54    7.61
  -2  -2  -7  231.06    8.32
   2   2   7  244.82    8.85
   2   3   0  380.00   13.35
  -2  -3   0  422.51   15.51
   2   3   1 1147.59   39.04
  -2  -3  -1 1142.46   39.91
   2   3   2  115.02    3.91
  -2  -3  -2  119.74    4.12
   2   3   3   48.19    1.80
  -2  -3  -3   12.15    0.75
   2   3   4  152.65    4.90
  -2  -3  -4  156.55    5.05
   2   3   5   20.01    0.86
   2   3   5   19.40    0.98
  -2  -3  -5   19.35    0.83
   2   3   6   12.70    0.71
  -2  -3  -6   13.73    0.88
   2   3   6   15.41    0.76
   2   4   0   27.04    1.30
  -2  -4   0   25.47    1.25
   2   4   0   28.52    1.35
   2   4   1   54.24    2.09
   2   4   1   51.08    1.94
  -2  -4  -1   50.43    1.88
   2   4   2  351.32   12.01
   2   4   2  316.89   10.48
  -2  -4  -2  337.12   11.48
   2   4   3   13.13    0.77
  -2  -4  -3   12.49    0.96
   2   4   3   15.40    1.01
   2   4   4  990.77   32.11
   2   4   4 1052.83   34.63
  -2  -4  -4  986.84   32.39
   2   4   5  242.82    7.82
   2   4   5  255.62    8.30
  -2  -4  -5  238.88    7.69
   2   5   0 1329.96   43.28
  -2  -5   0 1269.80   40.78
   2   5   0 1318.06   42.21
   2   5   1 2008.74   63.90
  -2  -5  -1 2023.58   64.85
   2   5   2  110.08    3.68
   2   5   2  112.48    3.76
  -2  -5  -2  112.87    3.77
   2   5   3  322.44   10.54
   2   5   3  322.18   10.41
  -2  -5  -3  313.31   10.18
   2   5   4  753.52   24.72
   2   5   4  781.92   25.34
  -2  -5  -4  754.35   24.37
   2   6   0  929.43   29.61
   2   6   0  994.93   29.36
   2   6   1   82.09    2.81
   2   6   1   87.77    2.90
   2   6   2   41.28    1.50
   2   6   2   47.02    1.72
   2   6   3   43.03    1.52
   2   6   3   44.17    1.68
  -2  -6  -3   41.86    1.56
   2   7   0  471.20   14.72
   2   7   0  470.58   13.93
   2   7   1  199.16    6.61
   2   7   1  208.09    6.24
  -3  10  -1 1047.23   22.34
  -3  10  -1 1001.65   18.58
   3 -10   1  987.22   18.22
   3 -10   2   69.26    2.50
  -3  10  -2   75.12    2.37
   3 -10   3  753.53   13.55
  -3  10  -3  784.09   14.36
   3 -10   4  799.01   14.04
  -3  10  -4  776.33   14.90
  -3   9  -1  109.64    2.72
   3  -9   1  109.49    2.88
  -3   9  -2   21.65    1.55
   3  -9   2   18.69    1.83
   3  -9   3   -0.23    1.76
  -3   9  -3   -0.13    1.41
   3  -9   4    4.34    1.75
  -3   9  -4    0.09    1.30
  -3   9  -5    0.55    1.16
   3  -9   5    0.57    1.67
  -3   9  -6  255.15    5.93
   3  -9   6  275.06    5.44
  -3   8  -1  172.74    4.32
   3  -8   1  164.04    4.00
   3  -8   2  419.33    8.64
  -3   8  -2  510.84   10.73
   3  -8   3  970.79   19.12
  -3   8  -3  991.38   17.82
   3  -8   4  317.14    6.60
  -3   8  -4  288.80    4.80
   3  -8   5   78.18    2.23
  -3   8  -5   82.52    1.78
  -3   8  -6  312.94    6.19
   3  -8   6  295.48    6.63
  -3   8  -7  329.14    8.48
   3  -8   7  281.49    7.01
   3  -7   1   36.68    2.16
  -3   7  -1   43.30    2.11
  -3   7  -2   96.26    2.86
   3  -7   2   88.62    2.82
  -3   7  -3  669.51   15.56
   3  -7   3  699.63   15.44
   3  -7   4   24.83    1.64
  -3   7  -4   27.32    1.43
  -3   7  -5   10.00    1.10
   3  -7   5    5.68    1.30
  -3   7  -6   40.06    1.37
   3  -7   6   34.57    1.43
  -3   7  -7    2.24    0.70
   3  -7   7    2.65    0.90
  -3   7  -8  236.69    7.06
   3  -7   8  218.21    6.72
  -3   6  -1    4.90    1.74
   3  -6   1    6.94    1.91
  -3   6  -2  632.53   14.33
   3  -6   2  604.09   13.07
   3  -6   3  116.46    3.17
  -3   6  -3  117.03    3.23
   3  -6   4  134.44    3.52
  -3   6  -4  167.84    4.63
  -3   6  -5  409.04   11.70
   3  -6   5  374.61   10.01
  -3   6  -6  112.52    3.60
   3  -6   6  110.16    3.27
  -3   6  -7   11.26    0.65
   3  -6   7   11.83    0.71
  -3   6  -8  113.76    3.77
   3  -6   8  112.52    3.71
  -3   5  -1   33.41    2.15
   3  -5   1   31.65    2.30
   3  -5   2   98.55    2.74
  -3   5  -2   99.84    2.69
   3  -5   3    3.96    1.34
  -3   5  -3    4.40    1.22
  -3   5  -4   77.27    2.25
   3  -5   4   68.96    1.94
  -3   5  -5   62.31    1.89
   3  -5   5   58.92    1.78
  -3   5  -6   66.38    2.19
   3  -5   6   66.95    2.18
  -3   5  -7   58.12    2.01
   3  -5   7   55.04    1.92
  -3   5  -8  286.86    9.48
   3  -5   8  280.01    9.20
   3  -4   1 1123.39   22.74
  -3   4  -1 1174.75   25.05
   3  -4   2 1280.89   28.76
  -3   4  -2 1393.57   31.98
   3  -4   3   27.75    1.41
  -3   4  -3   30.42    1.15
  -3   4  -4  561.12   14.53
   3  -4   4  535.19   13.75
  -3   4  -5  698.07   18.94
   3  -4   5  592.58   16.17
  -3   4  -6   62.21    2.02
   3  -4   6   59.20    1.99
  -3   4  -7  162.50    4.82
   3  -4   7  148.47    4.55
  -3   4  -8  303.71    9.36
   3  -4   8  289.92    9.17
   3  -3   1 1101.98   27.35
  -3   3  -1 1186.83   30.23
   3  -3   2 1243.53   34.65
  -3   3  -2 1273.07   35.80
  -3   3  -3  243.98    7.50
   3  -3   3  236.06    7.19
  -3   3  -4  161.19    5.11
   3  -3   4  151.13    4.86
  -3   3  -5  319.53   10.01
   3  -3   5  299.26    9.42
  -3   3  -6  156.07    4.88
   3  -3   6  140.19    4.39
  -3   3  -7  164.26    5.05
   3  -3   7  156.09    4.84
  -3   3  -8  320.14    9.75
   3  -3   8  303.13    9.37
   3  -2   2 1244.78   41.32
  -3   2  -2 1260.49   41.89
  -3   2  -3  301.98   10.84
   3  -2   3  294.97   10.59
  -3   2  -5 1600.83   57.13
   3  -2   5 1501.21   53.71
  -3   2  -6   26.54    1.18
   3  -2   6   24.53    1.31
  -3   2  -7 1209.44   41.12
   3  -2   7 1151.11   39.13
  -3   2  -8  660.79   21.80
   3  -2   8  646.74   21.54
  -3   1  -2 1055.92   36.87
   3  -1   2 1030.92   35.60
  -3   1  -3 2195.75   80.96
   3  -1   3 2191.25   80.19
  -3   1  -4 1503.70   56.77
   3  -1   4 1425.47   53.94
  -3   1  -5  231.03    8.81
   3  -1   5  221.80    8.61
  -3   1  -6   33.79    1.47
   3  -1   6   30.82    1.52
  -3   1  -7    2.06    0.60
   3  -1   7    1.44    0.83
  -3   1  -8   15.01    1.00
   3  -1   8   10.05    0.70
  -3   0  -1  101.06    3.44
   3   0   1   99.63    3.37
  -3   0  -2   62.05    2.24
   3   0   2   65.25    2.46
  -3   0  -3  145.39    5.11
   3   0   3  141.88    5.02
  -3   0  -4  745.84   26.25
   3   0   4  735.79   26.34
  -3   0  -5  354.68   13.07
   3   0   5  331.11   12.23
   3   0   6  580.70   21.89
  -3   0  -6  539.98   20.32
  -3   0  -7 1834.83   69.76
   3   0   7 1718.41   65.74
  -3  -1  -2  650.64   19.47
   3   1   2  649.40   20.01
   3   1   4 1482.74   47.53
  -3  -1  -4 1574.83   49.60
   3   1   5   12.96    1.00
  -3  -1  -5   14.31    0.81
   3   1   6  393.16   13.54
  -3  -1  -6  437.16   15.05
   3   1   7  394.71   13.99
  -3  -1  -7  413.97   14.62
  -3  -2  -1  540.34   17.23
   3   2   1  528.43   17.29
   3   2   2  191.89    6.20
  -3  -2  -2  198.35    6.22
   3   2   3  573.01   17.86
  -3  -2  -3  605.45   18.45
   3   2   4   76.98    2.58
  -3  -2  -4   82.68    2.69
   3   2   5   10.88    0.83
  -3  -2  -5   15.95    0.91
   3   2   6  175.53    5.60
  -3  -2  -6  177.17    5.56
  -3  -3   0  112.72    4.09
   3   3   0  110.23    4.03
  -3  -3  -1    1.62    0.56
   3   3   1    0.85    0.86
   3   3   2  709.00   23.44
  -3  -3  -2  732.31   24.76
   3   3   3  337.59   11.02
  -3  -3  -3  355.41   11.85
   3   3   4   19.50    0.99
  -3  -3  -4   21.38    1.01
   3   3   5  204.40    6.60
  -3  -3  -5  206.25    6.67
  -3  -4   0   93.84    3.35
   3   4   0   98.84    3.58
   3   4   1    3.10    0.91
  -3  -4  -1    3.25    0.82
   3   4   2  359.94   11.78
  -3  -4  -2  354.18   11.98
   3   4   3  181.44    6.01
  -3  -4  -3  170.07    5.80
   3   4   4    0.17    0.74
   3   4   4    1.20    0.68
  -3  -4  -4    0.17    0.68
  -3  -5   0    1.58    0.85
   3   5   0    2.77    0.88
   3   5   0    4.17    0.95
   3   5   1  148.82    4.97
   3   5   1  143.37    4.96
  -3  -5  -1  139.08    4.77
   3   5   2  122.33    4.09
  -3  -5  -2  117.47    4.04
   3   5   2  127.76    4.39
   3   5   3    4.88    0.75
  -3  -5  -3    8.44    0.72
   3   5   3    4.61    0.51
   3   6   0    2.44    0.83
  -3  -6   0    1.83    0.81
   3   6   0    5.40    0.85
  -3  -6  -1   86.69    2.98
   3   6   1   91.20    3.14
   3   6   1   92.50    3.12
   3   6   2  171.37    5.74
  -3  -6  -2  160.40    5.46
   3   6   2  162.05    5.50
  -4  10  -1  329.45    7.65
   4 -10   1  286.33    5.62
  -4  10  -2  473.60    9.55
   4 -10   2  419.46    7.91
   4 -10   3  117.48    2.91
  -4  10  -3  118.00    2.64
   4  -9   1  455.27    9.41
  -4   9  -1  513.03   11.86
   4  -9   2   90.57    2.55
  -4   9  -2   99.73    2.67
   4  -9   3   11.91    1.45
  -4   9  -3   13.51    1.38
   4  -9   4   27.23    1.19
  -4   9  -4   29.56    1.45
  -4   9  -5   48.75    1.46
   4  -9   5   49.15    1.78
   4  -8   1  316.19    7.20
  -4   8  -1  374.19    8.74
   4  -8   2  740.80   16.33
  -4   8  -2  779.87   17.81
   4  -8   3  108.45    2.93
  -4   8  -3  114.06    3.02
  -4   8  -4 1445.60   30.76
   4  -8   4 1412.43   31.48
  -4   8  -5  992.64   19.86
   4  -8   5  892.91   20.99
  -4   8  -6   15.07    1.04
   4  -8   6   12.68    1.19
  -4   7  -1 2554.42   53.66
   4  -7   1 2384.50   49.94
  -4   7  -2  105.23    2.96
   4  -7   2   97.69    2.57
   4  -7   3  218.20    5.23
  -4   7  -3  208.33    5.23
   4  -7   4  487.31   11.64
  -4   7  -4  530.08   13.23
  -4   7  -5  241.95    6.36
   4  -7   5  184.03    4.78
  -4   7  -6    0.50    0.86
   4  -7   6   -0.01    0.99
  -4   7  -7   15.80    0.76
   4  -7   7   11.43    1.00
  -4   6  -1  117.53    2.96
   4  -6   1  286.56    5.79
   4  -6   2    8.12    1.61
  -4   6  -2   10.22    1.49
   4  -6   3  332.77    7.35
  -4   6  -3  353.01    7.98
   4  -6   4  646.08   14.85
  -4   6  -4  739.00   17.54
  -4   6  -5   36.50    1.47
   4  -6   5   33.57    1.22
  -4   6  -6  639.50   18.05
   4  -6   6  607.46   16.20
  -4   6  -7  621.16   18.86
   4  -6   7  607.70   17.45
   4  -5   1  546.09   10.66
  -4   5  -1  582.57   11.64
   4  -5   2  263.39    5.54
  -4   5  -2  282.26    6.12
   4  -5   3 1635.16   35.02
  -4   5  -3 1802.48   39.03
  -4   5  -4 1458.62   33.31
   4  -5   4 1420.97   32.28
  -4   5  -5   12.40    0.80
   4  -5   5   10.23    1.09
  -4   5  -6  430.96   11.53
   4  -5   6  398.20   10.69
  -4   5  -7  168.11    4.89
   4  -5   7  159.33    4.71
   4  -4   1    5.06    1.55
  -4   4  -1    6.14    1.53
   4  -4   2   50.76    1.87
  -4   4  -2   52.06    1.89
   4  -4   3    7.30    1.22
  -4   4  -3    8.53    1.20
  -4   4  -4   65.59    2.00
   4  -4   4   63.06    1.93
  -4   4  -5  352.58   10.03
   4  -4   5  331.91    9.48
  -4   4  -6  228.27    6.63
   4  -4   6  220.38    6.50
  -4   4  -7   22.55    1.03
   4  -4   7   19.52    0.97
   4  -3   1  139.29    3.83
  -4   3  -1  137.95    3.80
   4  -3   2  314.85    9.03
  -4   3  -2  322.62    9.40
  -4   3  -3  427.11   13.45
   4  -3   3  422.75   13.35
  -4   3  -4   52.96    2.08
   4  -3   4   50.50    2.02
  -4   3  -5  588.30   20.25
   4  -3   5  562.49   19.37
  -4   3  -6  392.88   13.38
   4  -3   6  357.04   12.15
  -4   3  -7    7.45    0.81
   4  -3   7    5.58    0.59
   4  -2   1  204.34    5.87
  -4   2  -1  212.40    5.99
  -4   2  -2    1.79    1.09
   4  -2   2    0.38    0.78
  -4   2  -3    0.53    1.00
   4  -2   3    0.00    1.01
  -4   2  -4    7.13    0.74
   4  -2   4    5.71    0.99
  -4   2  -5  297.66   11.26
   4  -2   5  290.43   11.04
  -4   2  -6    3.71    0.59
   4  -2   6    5.54    0.60
  -4   2  -7   41.50    1.77
   4  -2   7   43.43    1.83
  -4   1  -1  426.22   11.64
   4  -1   1  413.30   11.37
  -4   1  -2  858.11   26.35
   4  -1   2  836.72   25.25
  -4   1  -3  174.23    5.94
   4  -1   3  166.84    5.63
  -4   1  -4  544.20   19.37
   4  -1   4  509.21   18.17
  -4   1  -5  559.44   20.54
   4  -1   5  512.56   19.05
  -4   1  -6    3.10    0.58
   4  -1   6    2.54    0.56
  -4   1  -7   90.95    3.53
   4  -1   7   91.43    3.62
  -4   0   0   47.31    1.76
   4   0   0   40.90    1.72
  -4   0  -1  299.73    8.31
   4   0   1  299.25    8.20
  -4   0  -2   38.82    1.35
   4   0   2   39.19    1.38
  -4   0  -3   27.37    1.28
   4   0   3   29.12    1.17
  -4   0  -4   71.03    2.45
   4   0   4   67.07    2.39
  -4   0  -5  216.19    7.22
   4   0   5  194.10    6.63
  -4   0  -6   26.16    1.10
   4   0   6   26.16    1.24
  -4  -1   0  191.81    5.93
   4   1   0  176.92    5.29
  -4  -1  -1 1527.75   44.79
   4   1   1 1430.22   42.79
  -4  -1  -2 1572.65   45.42
   4   1   2 1538.86   46.31
  -4  -1  -3    3.85    0.90
   4   1   3    6.62    0.67
  -4  -1  -4 1774.38   52.39
   4   1   4 1521.32   46.81
  -4  -1  -5  804.84   24.35
   4   1   5  761.02   23.79
  -4  -1  -6   19.93    1.00
   4   1   6   18.13    0.83
   4   2   0 1832.95   60.54
  -4  -2  -1 1748.71   57.31
   4   2   1 1578.42   51.98
  -4  -2  -2  158.14    5.23
   4   2   2  146.98    4.93
  -4  -2  -3  112.25    3.68
   4   2   3   99.32    3.34
  -4  -2  -4   65.67    2.19
   4   2   4   61.61    2.17
  -4  -2  -5    1.44    0.50
   4   2   5    1.30    0.73
  -4  -3   0   12.24    0.93
   4   3   0   12.35    1.00
  -4  -3  -1  114.50    4.03
   4   3   1  103.92    3.62
  -4  -3  -2  121.41    4.22
   4   3   2  116.34    4.03
  -4  -3  -3  418.32   14.33
   4   3   3  390.61   13.19
  -4  -3  -4  891.52   30.23
   4   3   4  846.91   28.55
  -4  -4   0 1854.19   62.15
   4   4   0 1673.06   55.68
  -4  -4  -1  720.53   23.95
   4   4   1  705.90   23.50
  -4  -4  -2    2.26    0.64
   4   4   2    2.73    0.51
  -4  -4  -3  582.39   19.69
   4   4   3  575.19   19.26
  -4  -5   0  566.90   20.13
   4   5   0  612.34   22.13
   4   5   0  558.78   16.89
  -4  -5  -1    3.94    0.49
   4   5   1    2.65    0.68
   4   5   1    6.20    0.81
   5  -9   1   25.69    1.50
  -5   9  -1   26.48    1.45
   5  -9   2  218.96    5.16
  -5   9  -2  246.22    6.06
   5  -9   3  132.58    3.27
  -5   9  -3  158.78    3.93
   5  -9   4   42.59    1.65
  -5   9  -4   45.32    1.69
   5  -8   1   49.31    1.58
  -5   8  -1   59.09    1.96
  -5   8  -2   54.76    1.91
   5  -8   2   46.82    1.77
  -5   8  -3   53.06    1.86
   5  -8   3   47.79    1.75
   5  -8   4    0.46    1.18
  -5   8  -4    0.10    1.17
  -5   8  -5  164.70    4.21
   5  -8   5  155.78    4.14
  -5   7  -1  671.08   13.37
   5  -7   1  606.88   12.20
  -5   7  -2 1318.13   27.28
   5  -7   2 1132.56   23.16
   5  -7   3   60.72    1.92
  -5   7  -3   66.87    2.03
   5  -7   4  246.81    5.74
  -5   7  -4  281.92    6.84
  -5   7  -5   62.62    1.95
   5  -7   5   57.43    1.82
  -5   7  -6    5.23    0.70
   5  -7   6    5.27    1.02
  -5   6  -1   12.74    1.61
   5  -6   1   17.50    1.70
   5  -6   2    3.78    1.53
  -5   6  -2    1.74    1.05
   5  -6   3   45.62    1.73
  -5   6  -3   58.49    1.87
  -5   6  -4   72.21    1.87
   5  -6   4   64.36    1.70
  -5   6  -5  688.81   16.37
   5  -6   5  620.64   14.42
  -5   6  -6  223.11    5.80
   5  -6   6  209.67    5.36
   5  -5   1 2638.82   53.65
  -5   5  -1 2887.99   60.71
   5  -5   2 1378.01   29.62
  -5   5  -2 1519.59   33.54
   5  -5   3   67.03    2.10
  -5   5  -3   72.36    2.21
  -5   5  -4 1267.31   30.82
   5  -5   4 1207.05   29.01
  -5   5  -5  794.85   20.34
   5  -5   5  759.89   19.40
  -5   5  -6   57.58    1.80
   5  -5   6   51.75    1.58
   5  -4   1 2345.30   54.13
  -5   4  -1 2520.79   58.66
   5  -4   2  380.51    9.71
  -5   4  -2  396.42   10.28
  -5   4  -3  204.87    5.82
   5  -4   3  196.05    5.59
  -5   4  -4   22.94    1.37
   5  -4   4   20.47    1.04
  -5   4  -5   85.28    2.81
   5  -4   5   83.26    2.81
  -5   4  -6   18.54    1.02
   5  -4   6   15.97    0.80
   5  -3   1  518.83   13.03
  -5   3  -1  550.37   13.53
   5  -3   2   21.58    1.10
  -5   3  -2   22.10    1.41
  -5   3  -3 1277.52   40.10
   5  -3   3 1226.81   38.72
  -5   3  -4 1237.38   42.45
   5  -3   4 1183.83   41.01
  -5   3  -5  494.03   17.98
   5  -3   5  445.80   16.19
  -5   3  -6  164.53    6.10
   5  -3   6  147.23    5.44
   5  -2   1 2062.19   50.48
  -5   2  -1 2173.18   52.47
  -5   2  -2   70.15    2.30
   5  -2   2   70.41    2.34
  -5   2  -3 1109.35   35.20
   5  -2   3 1067.85   33.75
  -5   2  -4  756.09   26.50
   5  -2   4  731.69   25.65
  -5   2  -5   39.39    1.69
   5  -2   5   35.55    1.48
  -5   2  -6    2.66    0.58
   5  -2   6    5.48    0.82
  -5   1  -1  100.31    2.63
   5  -1   1   98.68    2.75
  -5   1  -2   53.49    1.81
   5  -1   2   55.71    1.74
  -5   1  -3   42.96    1.64
   5  -1   3   39.05    1.40
  -5   1  -4   29.90    1.15
   5  -1   4   29.31    1.14
  -5   1  -5   10.47    0.87
   5  -1   5   10.28    0.67
   5  -1   6  530.73   18.84
  -5   0   0  551.54   14.62
   5   0   0  530.83   13.57
  -5   0  -1    9.90    0.96
   5   0   1   12.79    1.09
  -5   0  -2  723.24   20.11
   5   0   2  687.31   19.25
  -5   0  -3  491.14   13.97
   5   0   3  464.75   13.61
  -5   0  -4   19.22    0.81
   5   0   4   18.03    0.97
  -5   0  -5   18.95    0.83
   5   0   5   19.88    0.86
  -5  -1   0   25.38    1.19
   5   1   0   23.48    1.28
  -5  -1  -1   26.70    1.23
   5   1   1   24.02    1.26
  -5  -1  -2   10.29    0.91
   5   1   2    9.69    0.96
  -5  -1  -3   12.62    0.85
   5   1   3   10.69    0.84
  -5  -1  -4   16.86    0.91
   5   1   4   16.51    0.91
  -5  -2   0  135.08    4.58
   5   2   0  119.74    3.97
  -5  -2  -1  264.86    8.99
   5   2   1  236.43    7.81
  -5  -2  -2  332.01   11.34
   5   2   2  300.50   10.01
  -5  -2  -3   14.70    0.86
   5   2   3   13.42    0.68
  -5  -3   0    0.03    0.67
   5   3   0    0.87    0.78
  -5  -3  -1    2.14    0.67
   5   3   1    1.58    0.75
  -5  -3  -2   12.89    0.82
   5   3   2   16.31    0.77
  -5  -4   0   50.38    1.92
   5   4   0   42.38    1.67
  -5  -4  -1  684.02   23.09
   5   4   1  624.63   19.85
   6  -9   1  180.49    4.51
  -6   9  -1  190.90    4.85
   6  -9   2    8.68    0.90
  -6   9  -2    8.29    1.27
   6  -8   1  179.51    4.03
  -6   8  -1  201.90    4.58
  -6   8  -2   26.85    1.42
   6  -8   2   27.26    1.41
  -6   8  -3   92.93    2.41
   6  -8   3   72.69    1.97
   6  -8   4  171.78    4.18
  -6   8  -4  192.96    4.88
  -6   7  -1    0.74    1.23
   6  -7   1    1.62    1.28
   6  -7   2   35.95    1.23
  -6   7  -2   41.56    1.31
   6  -7   3  174.45    3.93
  -6   7  -3  189.81    4.31
  -6   7  -4   62.88    1.88
   6  -7   4   56.22    1.57
   6  -7   5  164.09    3.89
   6  -6   1   26.56    1.64
  -6   6  -1   27.72    1.26
   6  -6   2  121.25    2.95
  -6   6  -2  136.35    3.27
   6  -6   3   73.17    2.07
  -6   6  -3  105.85    2.71
  -6   6  -4   25.26    1.25
   6  -6   4   21.48    0.95
  -6   6  -5   18.59    1.10
   6  -6   5   17.76    1.11
   6  -5   1    3.94    1.03
  -6   5  -1    2.50    1.45
   6  -5   2  235.28    5.69
  -6   5  -2  266.09    6.60
  -6   5  -3  266.72    6.87
   6  -5   3  251.94    6.38
  -6   5  -4   38.85    1.34
   6  -5   4   39.09    1.51
  -6   5  -5  371.98   10.45
   6  -5   5  356.33    9.92
   6  -4   1  312.12    7.56
  -6   4  -1  341.80    8.07
   6  -4   2  172.52    4.71
  -6   4  -2  184.82    4.92
  -6   4  -3   97.55    2.92
   6  -4   3   89.04    2.70
  -6   4  -4   52.62    1.83
   6  -4   4   50.34    1.76
  -6   4  -5   73.14    2.63
   6  -4   5   64.04    2.27
   6  -3   1   37.94    1.66
  -6   3  -1   45.51    1.74
  -6   3  -2  442.96   11.41
   6  -3   2  380.31   10.04
  -6   3  -3  294.82    8.72
   6  -3   3  289.07    8.57
  -6   3  -4  331.44   10.90
   6  -3   4  306.71   10.12
  -6   3  -5  566.87   19.97
   6  -3   5  572.30   20.22
  -6   2  -1 1681.22   37.76
   6  -2   1 1524.88   34.54
  -6   2  -2 1364.27   34.34
   6  -2   2 1307.25   32.66
  -6   2  -3    7.46    0.91
   6  -2   3   11.13    0.98
  -6   2  -4  647.55   20.24
   6  -2   4  629.24   19.72
  -6   1  -1  220.36    5.61
   6  -1   1  182.65    4.55
  -6   1  -2    3.57    0.86
   6  -1   2    3.15    0.68
  -6   1  -3    3.77    0.79
   6  -1   3    4.05    0.84
  -6   1  -4  204.45    5.99
   6  -1   4  192.14    5.77
  -6   0   0  334.54    9.30
   6   0   0  308.45    8.30
  -6   0  -1  794.92   22.76
   6   0   1  769.13   21.32
  -6   0  -2  325.89    9.55
   6   0   2  312.64    9.07
  -6   0  -3  284.98    8.38
   6   0   3  287.15    8.51
  -6  -1   0 1119.51   33.47
   6   1   0 1028.06   29.85
  -6  -1  -1  570.34   17.88
   6   1   1  570.10   17.53
  -6  -1  -2    0.22    0.66
   6   1   2   -0.35    0.77
  -6  -2   0    9.53    0.60
   6   2   0    9.73    0.94
  -6  -2  -1   19.06    0.81
   6   2   1   15.82    0.80
  -6  -3   0  275.37    9.36
   6   3   0  243.20    7.72
   7  -8   1 1003.89   20.71
  -7   8  -1 1091.13   22.67
  -7   7  -1  191.17    4.36
   7  -7   1   51.86    1.82
   7  -7   2    5.12    0.95
  -7   7  -2    7.15    1.28
   7  -6   1  973.46   21.71
  -7   6  -1 1108.09   25.07
   7  -6   2   66.99    1.90
  -7   6  -2   80.46    2.34
  -7   6  -3  374.86    8.99
   7  -6   3  355.52    8.48
   7  -5   1  563.14   13.19
  -7   5  -1  623.96   14.46
   7  -5   2    3.14    0.85
  -7   5  -2    3.37    0.87
  -7   5  -3   62.52    2.08
   7  -5   3   55.22    1.74
   7  -4   1   99.06    2.69
  -7   4  -1  105.19    2.78
  -7   4  -2  245.56    6.13
   7  -4   2  233.54    5.99
  -7   4  -3  238.24    6.59
   7  -4   3  217.47    6.09
   7  -3   1   13.38    1.20
  -7   3  -1   18.88    1.20
  -7   3  -2   55.53    1.60
   7  -3   2   53.35    1.57
  -7   3  -3   67.31    2.08
   7  -3   3   59.02    1.80
  -7   2  -1   24.27    1.18
   7  -2   1   20.95    0.95
  -7   2  -2  219.16    5.48
   7  -2   2  214.43    5.27
  -7   2  -3   42.02    1.44
   7  -2   3   37.13    1.24
  -7   1  -1   75.79    2.24
   7  -1   1   69.23    1.97
  -7   1  -2  136.78    3.85
   7  -1   2  136.67    3.69
  -7   0   0   38.32    1.37
   7   0   0   35.32    1.27
  -7   0  -1  189.90    5.57
   7   0   1  180.31    5.20
  -7  -1   0    1.76    0.49
   7   1   0    0.94    0.95
   8  -5   1  333.26    7.83
   8  -4   1   19.35    1.38
  -8   4  -1   23.47    1.40
;
_shelx_hkl_checksum     48597
_shelx_res_file
;
TITL TA5CUI2   TA5CU1   RT
    G:\ta5CuI2\mulabs\TA5CUI2.res
    created by SHELXL-2018/3 at 13:22:27 on 21-Feb-2020
CELL  0.71073  7.00820  8.37800  8.81620 102.80800 104.60700 109.36900
ZERR 1  0.00080  0.00100  0.00100  0.01300  0.01300  0.01300
LATT 1
SFAC C H N S CU I
UNIT 8 8 2 2 4 4
L.S. 12
SIZE 0.13 0.35 0.50
PLAN 30
FMAP 2
BOND $H
CONF
ACTA
HTAB
EQIV $7 -X+1, -Y, -Z+1
HTAB C3 I1_$7
EQIV $8 -X+2, -Y, -Z+1
HTAB C3 S1_$8
HTAB C3 I1
EQIV $5 -X+2, -Y+1, -Z+2
HTAB C4 I1_$5
HTAB C4 I2_$5
REM ORANGE PLATE
WGHT    0.071700    0.728700
EXTI    0.016307
FVAR       0.43646
I1    6    0.579254    0.171756    0.883150    11.00000    0.02268    0.01924 =
         0.01752    0.00296    0.00387    0.00881
I2    6    0.210641    0.276102    1.194975    11.00000    0.02072    0.02217 =
         0.02654    0.00384    0.00545    0.01028
CU1   5    0.907043    0.077393    0.899685    11.00000    0.03217    0.03281 =
         0.02957    0.01584    0.00770    0.01435
CU2   5    0.530976    0.180928    1.180475    11.00000    0.02234    0.02263 =
         0.02288    0.00254   -0.00004    0.00621
S1    4    1.031326    0.162427    0.695033    11.00000    0.02238    0.01580 =
         0.01854    0.00570    0.00337    0.00740
N1    3    1.194821    0.629039    0.626875    11.00000    0.01370    0.01777 =
         0.01268    0.00357    0.00320    0.00660
C1    1    0.901288    0.337377    0.507539    11.00000    0.01459    0.01511 =
         0.01611    0.00476    0.00468    0.00524
C2    1    1.094878    0.466545    0.631614    11.00000    0.01673    0.02032 =
         0.01390    0.00380    0.00296    0.00957
C3    1    0.809540    0.164568    0.535092    11.00000    0.01988    0.02642 =
         0.01573    0.00529   -0.00149    0.00921
AFIX  23
H3A   2    0.759686    0.064557    0.433563    11.00000   -1.20000
H3B   2    0.689123    0.157278    0.572613    11.00000   -1.20000
AFIX   0
C4    1    1.176845    0.405257    0.773601    11.00000    0.02720    0.01595 =
         0.01758    0.00598   -0.00162    0.00411
AFIX  23
H4A   2    1.146935    0.457309    0.869883    11.00000   -1.20000
H4B   2    1.331493    0.439565    0.804763    11.00000   -1.20000
AFIX   0
HKLF 4
REM  TA5CUI2   TA5CU1   RT
REM wR2 = 0.1028, GooF = S = 1.097, Restrained GooF = 1.097 for all data
REM R1 = 0.0402 for 1452 Fo > 4sig(Fo) and 0.0423 for all 1515 data
REM 92 parameters refined using 0 restraints
END
WGHT      0.0717      0.7287
REM Instructions for potential hydrogen bonds
HTAB C3 I1_$7
HTAB C3 S1_$8
HTAB C3 I1
HTAB C4 I1_$5
HTAB C4 I2_$5
REM Highest difference peak  1.732,  deepest hole -1.579,  1-sigma level  0.247
Q1    1   0.5116  0.0708  0.9070  11.00000  0.05    1.73
Q2    1   0.6536  0.2732  0.8625  11.00000  0.05    1.65
Q3    1   0.1452  0.1833  1.2202  11.00000  0.05    1.58
Q4    1   0.2824  0.3781  1.1745  11.00000  0.05    1.57
Q5    1   0.9633  0.0588  0.7225  11.00000  0.05    1.03
Q6    1   0.4716  0.1944  0.9093  11.00000  0.05    0.99
Q7    1   0.3146  0.2594  1.1821  11.00000  0.05    0.97
Q8    1   1.0007  0.0684  0.8828  11.00000  0.05    0.92
Q9    1   0.6325  0.1614  1.1618  11.00000  0.05    0.88
Q10   1   0.6323  0.0430  0.7532  11.00000  0.05    0.86
Q11   1   0.1038  0.2997  1.2062  11.00000  0.05    0.84
Q12   1   0.1474  0.4057  1.2843  11.00000  0.05    0.84
Q13   1   0.6882  0.1365  0.8585  11.00000  0.05    0.83
Q14   1   0.6011  0.2774  1.1598  11.00000  0.05    0.82
Q15   1   0.2723  0.2082  1.2027  11.00000  0.05    0.81
Q16   1   0.7973  0.1414  0.9556  11.00000  0.05    0.79
Q17   1   0.9926  0.1880  0.8736  11.00000  0.05    0.76
Q18   1   0.8392 -0.0063  0.9454  11.00000  0.05    0.76
Q19   1   0.9407  0.1929  0.9193  11.00000  0.05    0.75
Q20   1   0.3445  0.2362  1.2992  11.00000  0.05    0.74
Q21   1   1.2271  0.5242  0.9353  11.00000  0.05    0.71
Q22   1   0.5642  0.0657  1.0412  11.00000  0.05    0.70
Q23   1   0.8113  0.3297  0.8910  11.00000  0.05    0.67
Q24   1   0.4013  0.2377  1.2600  11.00000  0.05    0.66
Q25   1   1.1208  0.1507  0.6955  11.00000  0.05    0.66
Q26   1   1.2768  0.6836  0.6712  11.00000  0.05    0.65
Q27   1   0.9363 -0.0599  0.7462  11.00000  0.05    0.64
Q28   1   0.2776  0.1694  1.0790  11.00000  0.05    0.64
Q29   1   0.5582  0.1400  1.0389  11.00000  0.05    0.64
Q30   1   0.4128  0.5751  1.3818  11.00000  0.05    0.62
;
_shelx_res_checksum     64618
data_Global
_journal_date_recd_electronic     2020-03-17
_journal_date_accepted     2020-03-21
_journal_name_full     'IUCrData'
_journal_year     2020
_journal_volume     5
_journal_issue      3
_journal_page_first     0
_journal_page_last     0
_journal_paper_category     HM
_journal_paper_doi     10.1107/S2414314620004010
_journal_coeditor_code     LH4055
_publ_contact_author_name     'Helen Stoeckli-Evans'
_publ_contact_author_address
;
Institute of Physics
University of Neuch\^atel
rue Emile-Argand 11
CH-2000 Neuch\^atel
Switzerland
;
_publ_contact_author_email     'helen.stoeckli-evans@unine.ch'
_publ_contact_author_fax     '+41 32 718 25 11'
_publ_contact_author_phone     '+41 32 718 24 26'
_publ_section_title
;\
Poly[(\m~4~-5,7-dihydro-1<i>H</i>,3<i>H</i>-dithieno[3,4-<i>b</i>:3',4'-\
<i>e</i>]pyrazine-\k^4^<i>N</i>:<i>N</i>':<i>S</i>:<i>S</i>')tetra-\m~3~-\
iodido-tetracopper]: a three-dimensional copper(I) coordination polymer
;
loop_
    _publ_author_name
    _publ_author_address
    'Assoumatine, Tokour\'e'
;
Institute of Chemistry
University of Neuch\^atel
Av. de Bellevax 51
CH-2000 Neuch\^atel
Switzerland
;
    'Stoeckli-Evans, Helen'
;
Institute of Physics
University of Neuch\^atel
rue Emile-Argand 11
CH-2000 Neuch\^atel
Switzerland
;
_publ_section_synopsis
;
The reaction of ligand
5,7-dihydro-1<i>H</i>,3<i>H</i>-dithieno[3,4-<i>b</i>:3',4'-<i>e</i>]pyrazine
with CuI lead to the formation of a three-dimensional coordination polymer.
;
