# Supplementary material for: Poly[(μ4-5,7-di­hydro-1H,3H-dithieno[3,4-b:3′,4′-e]pyrazine-κ4 N:N′:S:S′)tetra-μ3-iodido-tetra­copper]: a three-dimensional copper(I) coordination polymer
Source: IUCrdata. 2020 Mar 27;5(Pt 3):x200401. doi: 10.1107/S2414314620004010 (PMC9462195; doi:10.1107/S2414314620004010)
Supplement: Supplementary file 2 [file x-05-x200401-Isup2.hkl]

data_I                                                                          
_shelx_title ' TA5CUI2   TA5CU1   RT'                                           
_shelx_refln_list_code          4                                               
_shelx_F_calc_maximum      135.55                                               
_exptl_crystal_F_000       430.00                                               
_reflns_d_resolution_high  0.8165                                               
                                                                                
loop_                                                                           
 _space_group_symop_operation_xyz                                               
 'x, y, z'                                                                      
 '-x, -y, -z'                                                                   
                                                                                
_cell_length_a     7.0082                                                       
_cell_length_b     8.3780                                                       
_cell_length_c     8.8162                                                       
_cell_angle_alpha 102.808                                                       
_cell_angle_beta  104.607                                                       
_cell_angle_gamma 109.369                                                       
                                                                                
_shelx_F_squared_multiplier     1.000                                           
                                                                                
loop_                                                                           
 _refln_index_h                                                                 
 _refln_index_k                                                                 
 _refln_index_l                                                                 
 _refln_F_squared_calc                                                          
 _refln_F_squared_meas                                                          
 _refln_F_squared_sigma                                                         
 _refln_observed_status                                                         
   1   0   0        145.68        123.36         7.44 o                         
   2   0   0       1613.06       1636.10        62.89 o                         
   4   0   0        235.98        232.72        16.85 o                         
   5   0   0       3135.16       2884.80        55.26 o                         
   6   0   0       1858.19       1696.73        69.05 o                         
   7   0   0        226.77        193.18         7.88 o                         
  -7   1   0        665.34        598.92        47.32 o                         
  -6   1   0       2112.85       1952.99       185.92 o                         
  -5   1   0       1180.89       1096.05        18.47 o                         
  -4   1   0         47.51         41.89         4.55 o                         
  -1   1   0        185.57        103.22        14.83 o                         
   1   1   0       1947.29       2387.51        96.95 o                         
   2   1   0        210.51        231.67         7.42 o                         
   4   1   0       1017.18        970.77        39.32 o                         
   5   1   0        149.74        128.89         4.99 o                         
   6   1   0       6652.28       5777.52       246.78 o                         
   7   1   0          8.18          7.94         2.29 o                         
  -8   2   0       1074.56        988.82        19.45 o                         
  -7   2   0        482.88        521.42        31.77 o                         
  -6   2   0        784.23        714.77        49.27 o                         
  -5   2   0      14902.29      14030.24       693.95 o                         
  -4   2   0        427.39        360.93        17.53 o                         
  -3   2   0        388.38        281.46        14.54 o                         
  -2   2   0       2696.02       2320.55        83.85 o                         
  -1   2   0        621.64        615.55        18.28 o                         
   2   2   0        176.00        166.90         6.12 o                         
   4   2   0      10080.61      10131.70       334.64 o                         
   5   2   0        746.62        667.78        40.40 o                         
   6   2   0         57.39         50.35         2.66 o                         
  -8   3   0       1996.26       1880.76        29.49 o                         
  -7   3   0       1487.27       1387.37        62.60 o                         
  -6   3   0        196.80        175.35         5.40 o                         
  -5   3   0        627.49        588.72        10.85 o                         
  -4   3   0        392.82        404.10        16.66 o                         
  -3   3   0        550.68        499.82        17.59 o                         
  -1   3   0        540.16        425.31        16.45 o                         
   2   3   0       1908.31       2122.97       113.04 o                         
   3   3   0        593.91        587.13        15.12 o                         
   4   3   0         67.24         64.54         3.58 o                         
   5   3   0          2.33          2.19         2.67 o                         
   6   3   0       1597.27       1358.32        84.95 o                         
  -8   4   0          2.81          2.05         4.83 o                         
  -7   4   0        412.81        455.56        24.93 o                         
  -6   4   0        223.39        238.23        10.14 o                         
  -5   4   0       4797.30       4902.81       248.59 o                         
  -4   4   0      10358.86      11074.21       198.29 o                         
  -3   4   0        466.45        434.48        11.04 o                         
  -1   4   0       4806.24       4255.23       217.77 o                         
   0   4   0        236.40        255.81         7.59 o                         
   1   4   0        909.64        894.59        17.14 o                         
   2   4   0        144.56        141.80         3.94 o                         
   3   4   0        554.98        506.60        13.16 o                         
   4   4   0       9760.12       9620.16       495.50 o                         
   5   4   0        252.28        242.59        21.02 o                         
  -8   5   0        369.37        399.32        15.43 o                         
  -7   5   0       2693.11       2789.45       150.90 o                         
  -6   5   0        208.55        258.49         6.51 o                         
  -5   5   0       1328.64       1419.75        36.63 o                         
  -4   5   0      11041.46      12008.98       331.58 o                         
  -3   5   0         97.94         95.05         7.05 o                         
  -2   5   0       1245.70       1219.16        20.14 o                         
  -1   5   0        384.11        332.29        46.68 o                         
   0   5   0        103.31        106.98         6.41 o                         
   2   5   0       6949.87       7087.95       131.85 o                         
   3   5   0          0.05         15.56         3.44 o                         
   4   5   0       3165.74       3060.95        78.24 o                         
  -8   6   0        288.07        314.57        33.37 o                         
  -7   6   0       1968.13       2137.29       117.66 o                         
  -6   6   0       1453.04       1686.57        71.43 o                         
  -5   6   0         34.66         44.24         5.09 o                         
  -4   6   0       2348.83       2260.01        97.88 o                         
  -3   6   0        291.62        266.77         8.91 o                         
  -2   6   0       3815.54       3394.74        60.81 o                         
  -1   6   0      18374.27      17971.81       429.22 o                         
   0   6   0       1552.92       1487.15        30.65 o                         
   1   6   0        282.23        250.32         7.06 o                         
   2   6   0       4800.17       5165.52       175.57 o                         
   3   6   0          7.05         19.86         6.08 o                         
  -7   7   0        194.61        213.43         5.03 o                         
  -6   7   0        152.49        149.89         4.91 o                         
  -5   7   0       1025.21       1045.11        21.73 o                         
  -4   7   0      12696.95      12306.09       767.57 o                         
  -3   7   0       2188.52       2079.74        32.74 o                         
  -2   7   0        148.75        136.95         5.54 o                         
  -1   7   0       2297.51       2255.19        42.12 o                         
   0   7   0       1248.46       1274.20        25.80 o                         
   1   7   0        677.79        679.76        14.99 o                         
   2   7   0       2397.23       2495.56        53.62 o                         
  -7   8   0        119.67        131.19         5.62 o                         
  -6   8   0       4567.97       4867.00       174.52 o                         
  -5   8   0         76.45         79.70         3.92 o                         
  -4   8   0        528.48        524.58        19.15 o                         
  -3   8   0       1196.99       1169.33        40.11 o                         
  -2   8   0         84.48         75.57         4.81 o                         
  -1   8   0       3180.85       3018.92        52.36 o                         
   0   8   0       1780.95       1818.04        34.32 o                         
   1   8   0          7.33         11.24         3.99 o                         
  -6   9   0        133.46        137.18         4.74 o                         
  -5   9   0       1220.13       1185.70        47.08 o                         
  -4   9   0        419.84        406.17        10.88 o                         
  -3   9   0       3126.84       3017.97        50.81 o                         
  -2   9   0         29.31         80.84        25.38 o                         
  -1   9   0        858.97        830.35        15.42 o                         
   0   9   0       5311.37       5884.43       120.11 o                         
   2 -10   1         96.97         96.52         5.23 o                         
   3 -10   1       4910.41       5390.22        83.95 o                         
   4 -10   1       1590.34       1599.26       113.85 o                         
   0  -9   1        815.43        903.13        21.29 o                         
   1  -9   1       5105.28       5291.30       133.30 o                         
   2  -9   1        363.48        347.28         6.72 o                         
   3  -9   1        568.82        576.52        10.40 o                         
   4  -9   1       2571.75       2541.91       153.18 o                         
   5  -9   1        106.44        137.09         5.47 o                         
   6  -9   1        956.17        977.09        27.42 o                         
  -2  -8   1       3167.64       3768.63       254.00 o                         
  -1  -8   1        452.69        602.40       171.21 o                         
   0  -8   1        257.07        265.92         7.54 o                         
   1  -8   1       1822.57       1759.17        28.84 o                         
   2  -8   1       1391.44       1332.52        17.28 o                         
   3  -8   1        859.41        886.22        22.92 o                         
   4  -8   1       1823.76       1809.88       153.46 o                         
   5  -8   1        263.70        281.64        25.70 o                         
   6  -8   1        993.59       1000.99        59.00 o                         
   7  -8   1       5081.85       5591.82       233.33 o                         
  -3  -7   1        189.07        198.62         8.33 o                         
  -2  -7   1        834.35        887.10        19.00 o                         
  -1  -7   1        694.92        658.91        38.23 o                         
   0  -7   1        596.29        614.37        13.85 o                         
   1  -7   1       6195.33       6270.61        85.96 o                         
   2  -7   1        855.61        767.30        13.97 o                         
   3  -7   1        239.64        212.02        17.40 o                         
   4  -7   1      12675.66      13721.76       472.70 o                         
   5  -7   1       3132.17       3394.81       170.90 o                         
   6  -7   1          0.24          6.15         4.66 o                         
   7  -7   1        219.31        558.73       365.96 o                         
  -4  -6   1        632.15        684.59        18.49 o                         
  -3  -6   1        673.99        743.96        78.17 o                         
  -2  -6   1        216.12        242.52        17.03 o                         
  -1  -6   1       5851.77       5852.07       117.30 o                         
   0  -6   1        554.95        539.62        16.01 o                         
   1  -6   1       7110.70       6435.42       108.00 o                         
   2  -6   1      16364.97      14938.12       228.41 o                         
   3  -6   1         22.70         31.34         6.75 o                         
   4  -6   1        622.22        965.51       445.13 o                         
   5  -6   1         57.75         80.69        12.50 o                         
   6  -6   1        117.76        143.39         5.25 o                         
   7  -6   1       5099.59       5546.40       360.57 o                         
  -5  -5   1        283.16        271.31         9.17 o                         
  -4  -5   1       1926.60       1811.40        88.38 o                         
  -3  -5   1        155.49        162.72         7.39 o                         
  -2  -5   1         60.47         72.70         8.48 o                         
   0  -5   1       2715.93       2535.95       156.44 o                         
   1  -5   1          2.06         14.29         7.82 o                         
   2  -5   1        140.52        111.08        14.61 o                         
   3  -5   1        171.17        171.39         8.25 o                         
   4  -5   1       3012.95       3008.83        97.42 o                         
   5  -5   1      14587.27      15510.98       701.77 o                         
   6  -5   1         11.42         17.98         4.41 o                         
   7  -5   1       3053.62       3148.23       161.63 o                         
   8  -5   1       1586.29       1759.78        41.35 o                         
  -5  -4   1       1817.45       1605.21       115.20 o                         
  -4  -4   1       1131.67       1160.78       119.01 o                         
  -3  -4   1       3697.54       3506.95       240.81 o                         
  -2  -4   1        263.99        243.84         5.99 o                         
  -1  -4   1       1874.14       2046.42        52.56 o                         
   0  -4   1       2241.81       2377.09       134.04 o                         
   1  -4   1         58.82         62.11         9.26 o                         
   3  -4   1       6631.41       6310.34       141.26 o                         
   4  -4   1         43.67         29.71         5.72 o                         
   5  -4   1      14169.94      13695.63       494.71 o                         
   6  -4   1       1759.51       1728.94        78.54 o                         
   7  -4   1        545.40        537.26        16.13 o                         
   8  -4   1        109.46        113.32        10.82 o                         
  -6  -3   1       1403.18       1161.64       108.36 o                         
  -5  -3   1         59.66         59.62         8.80 o                         
  -4  -3   1        225.62        188.70        18.95 o                         
  -3  -3   1        921.37        842.04        64.50 o                         
   1  -3   1         55.74         52.18        11.69 o                         
   3  -3   1       7404.44       6346.28       235.82 o                         
   4  -3   1        782.78        731.43        14.23 o                         
   5  -3   1       3084.42       2853.04        84.18 o                         
   6  -3   1        222.02        220.13        19.89 o                         
   7  -3   1         81.80         87.16        14.44 o                         
  -7  -2   1         27.60         30.50         3.94 o                         
  -6  -2   1         24.54         28.01         4.72 o                         
  -5  -2   1       1761.56       1479.55       103.12 o                         
  -4  -2   1        962.66        845.10        96.85 o                         
  -2  -2   1        116.90        140.59         9.35 o                         
  -1  -2   1         22.96         24.74         6.83 o                         
   1  -2   1       2521.09       2061.32       110.36 o                         
   2  -2   1        405.97        383.42        10.03 o                         
   4  -2   1       1056.27       1101.51        22.16 o                         
   5  -2   1      11228.44      11776.96       308.72 o                         
   6  -2   1       8575.34       8727.69       426.43 o                         
   7  -2   1        122.51        117.51         8.72 o                         
  -7  -1   1       3500.72       2870.62       232.73 o                         
  -6  -1   1        886.20        745.25        68.25 o                         
  -5  -1   1        368.54        332.65         8.07 o                         
  -4  -1   1        606.90        554.89        56.17 o                         
  -3  -1   1       1074.68       1001.23        94.33 o                         
  -1  -1   1        124.15        110.93        15.31 o                         
   1  -1   1       1312.48       1432.58        38.64 o                         
   2  -1   1        111.23        127.67        27.81 o                         
   4  -1   1       2129.53       2233.42        43.28 o                         
   5  -1   1        560.49        524.06        10.01 o                         
   6  -1   1       1041.11       1051.30        99.44 o                         
   7  -1   1        435.03        379.86        17.25 o                         
  -7   0   1        510.68        510.62        43.74 o                         
  -6   0   1          5.22         14.98         5.77 o                         
  -5   0   1        864.56        785.33        57.41 o                         
  -4   0   1       4917.26       4337.12       422.22 o                         
  -3   0   1       2135.42       1803.31       160.47 o                         
  -2   0   1       2715.00       1967.48       188.56 o                         
  -1   0   1        924.96        853.93        38.12 o                         
   2   0   1        946.60       1090.95        28.22 o                         
   3   0   1        563.96        528.99        12.69 o                         
   4   0   1       1502.27       1586.39        30.92 o                         
   5   0   1         53.09         59.58         7.59 o                         
   6   0   1       4507.85       4181.11        83.26 o                         
   7   0   1       1108.64        974.73        25.28 o                         
  -8   1   1        267.66        246.80         6.27 o                         
  -7   1   1       1909.61       1728.32        83.85 o                         
  -6   1   1       1436.11       1299.54        80.29 o                         
  -5   1   1       3812.09       3185.71       204.84 o                         
  -4   1   1       6700.15       5725.33       352.83 o                         
  -3   1   1        177.66        166.37         8.83 o                         
  -1   1   1       1478.55       1367.85        27.90 o                         
   0   1   1       1881.13       2144.66        50.48 o                         
   1   1   1        595.05        670.12        20.12 o                         
   2   1   1       2240.30       2690.47        64.20 o                         
   4   1   1       7441.89       8075.62       266.38 o                         
   5   1   1        132.85        133.75         7.04 o                         
   6   1   1       3373.64       3034.52        66.61 o                         
  -8   2   1         33.61         39.86         4.86 o                         
  -7   2   1        307.39        336.15         6.91 o                         
  -6   2   1       4075.98       3830.23       104.26 o                         
  -5   2   1       1184.54       1088.20        32.40 o                         
  -4   2   1       3841.86       3659.02       158.03 o                         
  -3   2   1         64.18         64.95         7.61 o                         
  -2   2   1         12.91         26.24        10.32 o                         
  -1   2   1       2431.78       2450.70        44.90 o                         
   0   2   1       1094.88       1234.93        24.98 o                         
   2   2   1         26.45         23.52         4.91 o                         
   3   2   1       2712.21       2851.28        65.11 o                         
   4   2   1       8551.09       9081.48       465.92 o                         
   5   2   1       1441.61       1317.73        75.09 o                         
   6   2   1        101.58         92.27         8.51 o                         
  -8   3   1        176.65        160.96         5.02 o                         
  -7   3   1        755.15        747.87        35.23 o                         
  -6   3   1        612.77        761.31        89.88 o                         
  -5   3   1        320.43        341.90         7.68 o                         
  -4   3   1       1362.49       1430.75        37.71 o                         
  -3   3   1       6807.31       6450.88       253.78 o                         
  -2   3   1       6783.11       6250.31       222.12 o                         
   0   3   1       2048.64       2335.65        39.60 o                         
   2   3   1       5729.22       6224.61       151.71 o                         
   3   3   1          7.27          6.91         2.46 o                         
   4   3   1        609.13        573.26        27.85 o                         
   5   3   1          6.69          9.89         2.62 o                         
  -8   4   1         80.53        145.38        29.17 o                         
  -7   4   1          3.59         10.30         6.43 o                         
  -6   4   1       7047.50       8134.63       375.29 o                         
  -5   4   1        615.84        651.43        28.39 o                         
  -4   4   1       5504.35       4979.64        68.16 o                         
  -3   4   1       2103.56       1987.79        77.07 o                         
  -2   4   1        261.65        215.93         8.78 o                         
  -1   4   1       7235.61       7668.37       187.55 o                         
   0   4   1       2538.33       2702.63        53.91 o                         
   1   4   1       2120.04       2181.96        40.66 o                         
   2   4   1        275.68        272.45         5.96 o                         
   3   4   1         13.01         16.72         3.20 o                         
   4   4   1       4088.13       3807.59        89.56 o                         
   5   4   1       3818.08       3467.67       158.13 o                         
  -8   5   1       4003.14       4511.70       180.88 o                         
  -7   5   1        165.81        186.80        11.50 o                         
  -6   5   1         39.03         32.02        10.68 o                         
  -5   5   1       2646.93       2905.36        62.33 o                         
  -4   5   1       2412.63       2241.99        83.79 o                         
  -3   5   1       1915.37       1760.74        37.99 o                         
  -2   5   1       1618.12       1499.03        23.32 o                         
  -1   5   1       6513.75       6613.38        92.23 o                         
   0   5   1       1662.79       1623.77        33.48 o                         
   1   5   1        463.32        423.01        10.12 o                         
   2   5   1      10550.66      11102.95       250.67 o                         
   3   5   1        849.67        757.28        14.90 o                         
   4   5   1         17.40         23.00         4.94 o                         
  -8   6   1        536.11        615.97        11.68 o                         
  -7   6   1         51.01         63.01         3.81 o                         
  -6   6   1       2164.94       2452.01       110.94 o                         
  -5   6   1       1517.35       1525.16        28.82 o                         
  -4   6   1        100.49        113.17         5.90 o                         
  -3   6   1          0.43          4.23         5.43 o                         
  -2   6   1       3795.45       3453.01        60.04 o                         
  -1   6   1       7838.97       7959.04       169.83 o                         
   0   6   1       1237.43       1133.99        23.90 o                         
   1   6   1        230.34        221.68         5.76 o                         
   2   6   1        434.91        446.68        14.94 o                         
   3   6   1        535.61        473.90         9.35 o                         
  -7   7   1        116.80        140.32         4.34 o                         
  -6   7   1          2.78         30.06        21.31 o                         
  -5   7   1       3677.43       3712.91       101.79 o                         
  -4   7   1        156.05        143.39         6.36 o                         
  -3   7   1       3960.63       3914.97        59.61 o                         
  -2   7   1          9.57         28.06        14.84 o                         
  -1   7   1          3.93          5.59         3.53 o                         
   0   7   1       1365.12       1329.09        27.74 o                         
   1   7   1        321.65        294.61        15.45 o                         
   2   7   1       1118.19       1075.40        23.92 o                         
  -7   8   1       2473.96       2495.67       128.33 o                         
  -6   8   1        866.75        855.60        22.49 o                         
  -5   8   1         83.27         90.00         8.51 o                         
  -4   8   1          7.10          5.34         4.34 o                         
  -3   8   1         32.44         46.83         8.20 o                         
  -2   8   1       2844.40       2611.55        72.42 o                         
  -1   8   1         76.53         95.46        23.24 o                         
   0   8   1       1388.16       1360.33        48.25 o                         
   1   8   1          8.50          6.99         3.69 o                         
  -6   9   1         90.07         94.96         4.26 o                         
  -5   9   1        674.63        652.18        29.11 o                         
  -4   9   1       2624.64       2472.47        39.39 o                         
  -3   9   1       1199.70       1179.74        46.49 o                         
  -2   9   1         17.97         29.49         4.86 o                         
  -1   9   1         72.69         82.16         4.17 o                         
   2 -10   2       1026.22       1329.34        51.34 o                         
   3 -10   2        302.91        380.83        15.40 o                         
   4 -10   2       2216.14       2345.33       143.28 o                         
  -1  -9   2        104.18        213.72        47.63 o                         
   0  -9   2       2053.35       2400.22       106.57 o                         
   1  -9   2       3150.86       3518.53       117.83 o                         
   2  -9   2         94.95        101.40         6.58 o                         
   3  -9   2         84.55        107.74         7.77 o                         
   4  -9   2        504.00        500.55        24.09 o                         
   5  -9   2       1144.89       1219.12        71.87 o                         
   6  -9   2         41.90         44.91         3.86 o                         
  -2  -8   2        196.89        212.30        13.16 o                         
  -1  -8   2       1538.76       1629.10       129.45 o                         
   0  -8   2        145.81        164.97         7.04 o                         
   1  -8   2         48.77         61.17         4.83 o                         
   2  -8   2        871.30        930.86        30.09 o                         
   3  -8   2       2393.48       2439.33       242.79 o                         
   4  -8   2       3816.20       4051.53       104.26 o                         
   5  -8   2        247.74        266.94        20.86 o                         
   6  -8   2        125.37        142.11         5.25 o                         
  -3  -7   2         44.00         54.81         9.87 o                         
  -2  -7   2         50.38         56.60         7.01 o                         
  -1  -7   2        175.67        165.59         7.33 o                         
   0  -7   2       3448.34       3308.45       213.56 o                         
   1  -7   2         19.54        146.55        63.71 o                         
   2  -7   2       2567.34       2404.13       142.90 o                         
   3  -7   2        497.78        487.02        20.10 o                         
   4  -7   2        568.78        531.99        19.84 o                         
   5  -7   2       6185.45       6564.38       500.39 o                         
   6  -7   2        181.77        203.73        14.74 o                         
   7  -7   2         21.94         31.51         5.33 o                         
  -4  -6   2          6.28         15.33         6.38 o                         
  -3  -6   2       1456.13       1441.58       132.35 o                         
  -2  -6   2       4770.77       4918.33       106.43 o                         
  -1  -6   2       2109.69       2143.07        38.30 o                         
   0  -6   2       1340.96       1242.69       111.67 o                         
   1  -6   2        587.00        546.36        12.40 o                         
   2  -6   2       3269.81       2913.47       164.20 o                         
   3  -6   2       3421.99       3302.47        76.07 o                         
   4  -6   2         42.21         49.20         5.74 o                         
   5  -6   2         13.19         13.49         5.35 o                         
   6  -6   2        687.74        676.37        39.75 o                         
   7  -6   2        395.26        383.50        35.41 o                         
  -5  -5   2       3204.85       2915.26       365.86 o                         
  -4  -5   2        731.58        686.11        42.79 o                         
  -3  -5   2        251.05        250.87        23.03 o                         
  -1  -5   2        804.19        704.12        17.87 o                         
   0  -5   2       1310.01       1271.70       104.88 o                         
   1  -5   2       1516.69       1251.87        23.23 o                         
   2  -5   2        831.03        733.90        28.77 o                         
   3  -5   2        606.68        522.78        10.11 o                         
   4  -5   2       1597.80       1441.75        49.97 o                         
   5  -5   2       8436.67       7890.17       386.95 o                         
   6  -5   2       1334.57       1316.68        81.35 o                         
   7  -5   2         14.68         17.10         3.19 o                         
  -6  -4   2         35.06         42.05         5.17 o                         
  -5  -4   2       1654.04       1322.40       177.20 o                         
  -4  -4   2       1632.94       1322.17       121.95 o                         
  -3  -4   2        659.83        524.08        50.78 o                         
  -2  -4   2       1417.56       1281.91       177.66 o                         
  -1  -4   2        626.52        642.16        79.94 o                         
   0  -4   2        637.85        610.13        29.47 o                         
   1  -4   2      13250.59       9450.27       206.72 o                         
   2  -4   2        985.08        772.55        76.68 o                         
   3  -4   2       8178.03       7388.20       312.12 o                         
   4  -4   2        300.69        270.36         6.99 o                         
   5  -4   2       2201.57       2060.66        42.23 o                         
   6  -4   2        959.05        941.66        32.42 o                         
   7  -4   2       1390.30       1264.57        31.72 o                         
  -6  -3   2         88.87         83.63         4.24 o                         
  -5  -3   2       2011.75       1566.92       225.94 o                         
  -4  -3   2       1199.52        902.40       126.96 o                         
  -3  -3   2        369.26        327.45        38.64 o                         
   1  -3   2        154.24        144.00        19.22 o                         
   2  -3   2       1456.15       1433.85        41.78 o                         
   3  -3   2       6677.38       6924.87       137.06 o                         
   4  -3   2       1664.69       1689.66        34.53 o                         
   5  -3   2        107.47        114.39         4.56 o                         
   6  -3   2       2031.50       2171.96       165.94 o                         
   7  -3   2        303.08        286.13         5.89 o                         
  -7  -2   2       1253.76       1138.07        79.54 o                         
  -6  -2   2        467.63        386.60        32.69 o                         
  -5  -2   2        156.82        134.17        15.37 o                         
  -3  -2   2         12.25         54.95        26.04 o                         
  -2  -2   2          2.63         15.02         6.96 o                         
   0  -2   2        118.27        174.77        10.44 o                         
   2  -2   2       4334.70       5018.57       160.61 o                         
   3  -2   2       6012.06       6870.16       161.35 o                         
   4  -2   2          0.72          5.08         3.70 o                         
   5  -2   2        363.74        369.60         8.63 o                         
   6  -2   2       6954.87       7220.24       154.20 o                         
   7  -2   2       1163.15       1142.87        20.03 o                         
  -7  -1   2       3364.24       3024.05       149.77 o                         
  -6  -1   2       5365.08       4722.70       268.54 o                         
  -5  -1   2        532.68        445.98        34.66 o                         
  -4  -1   2       2000.04       1619.63       149.53 o                         
  -3  -1   2        105.10        109.12         6.78 o                         
  -2  -1   2        424.16        312.34        45.88 o                         
   0  -1   2        245.50        324.32        11.05 o                         
   1  -1   2       2687.52       3562.18        99.17 o                         
   3  -1   2       4843.10       5668.08       139.16 o                         
   4  -1   2       4321.00       4558.97        98.12 o                         
   5  -1   2        262.23        287.34         6.59 o                         
   6  -1   2         17.26         17.45         2.80 o                         
   7  -1   2        734.50        719.72        14.02 o                         
  -7   0   2          1.12          7.50         4.09 o                         
  -6   0   2        325.54        289.94         8.83 o                         
  -5   0   2          1.98          8.73         6.06 o                         
  -4   0   2      10268.56       9122.75       165.03 o                         
  -3   0   2      11866.14       9530.79       189.12 o                         
  -2   0   2       2317.91       2251.30        48.60 o                         
   2   0   2          0.72          3.63         4.43 o                         
   3   0   2        298.92        334.23         8.71 o                         
   4   0   2        192.31        204.95         5.07 o                         
   5   0   2       3696.25       3764.38        95.93 o                         
   6   0   2       1845.85       1687.55        35.04 o                         
  -8   1   2         59.71         55.44         3.83 o                         
  -7   1   2        659.86        637.21        13.69 o                         
  -6   1   2      11962.47      11083.34       327.27 o                         
  -5   1   2        234.96        216.39         9.17 o                         
  -4   1   2       2929.81       2602.84       134.13 o                         
  -3   1   2      15137.21      12491.50       237.87 o                         
  -2   1   2       1976.56       1892.80        38.33 o                         
   0   1   2        186.84        181.02         7.23 o                         
   1   1   2        820.44       1015.88        30.09 o                         
   2   1   2       3818.89       4672.22       120.71 o                         
   3   1   2       3118.09       3477.15        74.64 o                         
   4   1   2       7702.59       8486.46       176.83 o                         
   5   1   2         59.19         52.59         3.47 o                         
   6   1   2          0.48         -0.23         2.63 o                         
  -8   2   2       2315.83       2356.99        39.98 o                         
  -7   2   2         82.85         81.56         5.57 o                         
  -6   2   2      11389.00      11977.87       231.88 o                         
  -5   2   2       1306.26       1330.97        44.75 o                         
  -4   2   2        381.18        436.39        73.90 o                         
  -3   2   2       1251.93       1048.77        31.74 o                         
  -2   2   2        220.99        202.29         9.28 o                         
  -1   2   2       1563.45       1665.23        50.68 o                         
   1   2   2        611.19        662.74        29.86 o                         
   2   2   2       1007.69       1070.33        34.19 o                         
   3   2   2        974.52       1029.96        23.17 o                         
   4   2   2        807.97        803.23        29.40 o                         
   5   2   2       1790.02       1666.20        83.32 o                         
  -8   3   2       2956.84       3094.93       167.16 o                         
  -7   3   2          2.72          5.77         5.56 o                         
  -6   3   2       1319.34       1502.12        29.30 o                         
  -5   3   2       1585.03       1563.87        63.15 o                         
  -4   3   2        105.65        103.36         7.14 o                         
  -2   3   2      11005.04      11040.18       181.50 o                         
  -1   3   2       3740.49       4080.99        91.74 o                         
   1   3   2          7.68         41.89        13.43 o                         
   2   3   2        635.80        618.00        14.94 o                         
   3   3   2       3795.26       3850.75        91.01 o                         
   4   3   2        659.47        625.47        15.34 o                         
   5   3   2         72.31         78.27         8.98 o                         
  -8   4   2       1369.77       1601.91        98.29 o                         
  -7   4   2         16.81         22.36         5.23 o                         
  -6   4   2       3628.58       4181.25       157.72 o                         
  -5   4   2      16566.31      16925.92       389.88 o                         
  -4   4   2        289.25        262.58         7.32 o                         
  -3   4   2        231.83        310.42       104.23 o                         
  -2   4   2       6429.43       6504.97       140.72 o                         
  -1   4   2        768.19        877.77        42.57 o                         
   0   4   2       2433.29       2526.80        49.64 o                         
   1   4   2       2706.31       2761.16        50.37 o                         
   2   4   2       1815.84       1769.73        46.75 o                         
   3   4   2       1965.44       1891.06        44.48 o                         
   4   4   2          8.41         13.48         2.09 o                         
  -8   5   2       6236.74       7062.62       219.70 o                         
  -7   5   2       1331.41       1457.64        96.08 o                         
  -6   5   2         94.90        108.58        10.71 o                         
  -5   5   2       1116.68       1006.67        34.79 o                         
  -4   5   2       1188.40       1164.07        17.10 o                         
  -3   5   2       3059.62       3041.35        68.25 o                         
  -2   5   2       7128.04       6650.32       219.38 o                         
  -1   5   2          1.59          1.80         3.68 o                         
   0   5   2        721.81        703.35        14.64 o                         
   1   5   2       5383.76       5604.84        99.67 o                         
   2   5   2        609.43        588.46        11.35 o                         
   3   5   2        700.32        644.23        12.83 o                         
  -8   6   2         68.13         83.23         4.45 o                         
  -7   6   2        549.11        543.81        10.29 o                         
  -6   6   2          1.00          7.69         5.79 o                         
  -5   6   2       7228.50       7282.09       366.34 o                         
  -4   6   2       3298.28       3221.35        42.79 o                         
  -3   6   2        129.24        139.91         5.65 o                         
  -2   6   2      12473.97      12193.41       325.44 o                         
  -1   6   2       1770.88       1714.07        32.22 o                         
   0   6   2       1298.62       1341.59        28.32 o                         
   1   6   2         23.86         39.33         3.70 o                         
   2   6   2        247.20        230.91        15.08 o                         
   3   6   2        905.15        866.63        16.92 o                         
  -7   7   2       3924.55       4059.26       167.60 o                         
  -6   7   2         77.74        112.94        27.78 o                         
  -5   7   2       2099.47       2108.59        93.91 o                         
  -4   7   2       7988.40       7820.42       381.64 o                         
  -3   7   2         85.65         86.20         6.14 o                         
  -2   7   2          0.96         90.14        45.37 o                         
  -1   7   2        371.85        336.84         7.75 o                         
   0   7   2        206.03        195.11         5.57 o                         
   1   7   2       3624.50       3276.63       165.35 o                         
  -7   8   2       2548.82       2573.15        39.76 o                         
  -6   8   2       1609.97       1520.74        70.18 o                         
  -5   8   2        629.40        609.46        10.71 o                         
  -4   8   2         34.47         60.43        19.59 o                         
  -3   8   2          1.79          8.18         3.35 o                         
  -2   8   2       1324.30       1194.16        73.44 o                         
  -1   8   2       5083.61       4841.42        92.54 o                         
   0   8   2         91.38         86.05         3.71 o                         
  -5   9   2        137.56        139.83         9.40 o                         
  -4   9   2       4976.43       4585.42       122.22 o                         
  -3   9   2       1223.70       1120.09        31.57 o                         
  -2   9   2          0.02         19.03        11.68 o                         
   2 -10   3        303.24        415.91         9.25 o                         
   3 -10   3       3287.45       4082.77        81.21 o                         
   4 -10   3        542.60        619.45        10.28 o                         
   0  -9   3       3481.91       4448.38       113.78 o                         
   1  -9   3        961.16       1104.64        30.09 o                         
   2  -9   3        234.32        244.71        19.10 o                         
   3  -9   3          2.18         -0.92         5.78 o                         
   4  -9   3         56.84         67.21         5.25 o                         
   5  -9   3        706.42        760.38        68.95 o                         
   0  -8   3         36.45         31.32         5.26 o                         
   1  -8   3         37.84         48.50         5.27 o                         
   2  -8   3          4.02          6.08         6.47 o                         
   3  -8   3       5049.73       5269.86        69.96 o                         
   4  -8   3        558.56        585.35        14.76 o                         
   5  -8   3        271.60        264.88        13.85 o                         
   6  -8   3        401.07        431.19        53.21 o                         
   0  -7   3       2776.30       2753.59       114.22 o                         
   1  -7   3      12043.70      12293.88       242.40 o                         
   2  -7   3       1329.80       1177.33        26.85 o                         
   3  -7   3       3776.45       3662.12        80.51 o                         
   4  -7   3       1147.61       1126.08        26.04 o                         
   5  -7   3        340.53        335.26        16.17 o                         
   6  -7   3        928.03        957.61        40.47 o                         
   0  -6   3          5.05         25.70         6.69 o                         
   1  -6   3       9640.49       8749.31       135.67 o                         
   2  -6   3        393.19        362.74         8.35 o                         
   3  -6   3        681.80        615.07        11.92 o                         
   4  -6   3       2019.13       1815.22        53.66 o                         
   5  -6   3        281.35        275.18        33.82 o                         
   6  -6   3        419.38        463.42        85.92 o                         
   7  -6   3       1954.70       1929.64        51.14 o                         
  -5  -5   3       3106.25       3623.06       145.82 o                         
  -4  -5   3       4948.16       5409.29       109.96 o                         
   0  -5   3         27.24         27.13         6.34 o                         
   1  -5   3       6413.94       5119.11       116.71 o                         
   2  -5   3        232.75        210.05         6.56 o                         
   3  -5   3         20.14         22.10         4.74 o                         
   4  -5   3       9974.29       9461.34       461.85 o                         
   5  -5   3        355.63        366.29        14.01 o                         
   6  -5   3       1426.24       1367.78        39.03 o                         
   7  -5   3        336.19        307.21        19.19 o                         
  -6  -4   3        359.52        388.81        12.95 o                         
  -5  -4   3        162.83        163.80         8.30 o                         
  -4  -4   3       3977.55       3817.88       149.17 o                         
  -3  -4   3        251.54        250.74        15.77 o                         
   0  -4   3        485.36        418.48        83.59 o                         
   3  -4   3        147.00        154.54         7.01 o                         
   4  -4   3         41.49         41.86         4.49 o                         
   5  -4   3       1076.40       1057.34        23.27 o                         
   6  -4   3        477.21        490.01        22.38 o                         
   7  -4   3       1204.48       1199.83        54.77 o                         
  -6  -3   3        791.06        766.96        20.85 o                         
  -5  -3   3          4.22          6.49         4.47 o                         
  -4  -3   3       6045.45       5298.71        85.39 o                         
  -3  -3   3       2440.88       2179.58        55.09 o                         
   0  -3   3       1774.59       1819.85       215.39 o                         
   1  -3   3       1063.07       1004.99        55.38 o                         
   2  -3   3        169.12        137.14         5.01 o                         
   3  -3   3       1185.92       1269.32        27.46 o                         
   4  -3   3       2169.64       2257.69        50.34 o                         
   5  -3   3       6374.82       6771.40       150.67 o                         
   6  -3   3       1537.62       1542.44        32.30 o                         
   7  -3   3        333.31        330.28        21.79 o                         
  -7  -2   3       1875.59       1997.90        27.14 o                         
  -6  -2   3        809.45        732.89        11.58 o                         
  -5  -2   3        117.68        101.93         7.41 o                         
  -4  -2   3      12255.33      10672.14       217.47 o                         
  -2  -2   3        207.96        199.04        15.53 o                         
  -1  -2   3       1868.94       2088.20        61.52 o                         
   0  -2   3        396.46        434.08        12.19 o                         
   1  -2   3        875.46       1076.61        26.47 o                         
   3  -2   3       1476.98       1581.97        40.15 o                         
   4  -2   3          0.55          1.40         3.73 o                         
   5  -2   3       5785.47       5867.45       131.36 o                         
   6  -2   3         34.09         50.01         9.63 o                         
   7  -2   3        220.35        206.79        12.85 o                         
  -7  -1   3        342.47        359.20         7.22 o                         
  -6  -1   3       7957.55       7509.85       228.85 o                         
  -5  -1   3        726.49        602.37        14.39 o                         
  -4  -1   3         45.97         33.56         6.09 o                         
  -3  -1   3         17.03         79.12        45.70 o                         
  -2  -1   3       1463.05       1364.24       115.78 o                         
   1  -1   3         34.15         55.31        10.08 o                         
   3  -1   3       9952.33      12229.25       317.64 o                         
   4  -1   3        873.23        898.76        21.55 o                         
   5  -1   3        197.77        214.32        10.27 o                         
   6  -1   3         15.91         20.51         3.02 o                         
  -8   0   3       1393.12       1417.28        26.70 o                         
  -7   0   3         26.69         33.68         4.80 o                         
  -6   0   3         19.66         33.16         5.99 o                         
  -5   0   3         51.03         47.44         6.41 o                         
  -4   0   3        296.48        287.05        14.68 o                         
  -2   0   3        770.92        758.65        29.37 o                         
   1   0   3       2292.70       2652.90       100.17 o                         
   2   0   3       1236.81       1444.83        39.73 o                         
   3   0   3        658.10        756.91        18.87 o                         
   4   0   3        123.47        148.91         4.60 o                         
   5   0   3       2431.11       2535.67        70.00 o                         
   6   0   3       1650.43       1511.25        31.55 o                         
  -8   1   3         44.02         46.50         4.23 o                         
  -7   1   3        160.26        173.76         5.34 o                         
  -6   1   3       6382.86       6565.57       151.52 o                         
  -5   1   3       8990.72       8769.31       721.68 o                         
  -4   1   3         34.04         40.60         8.69 o                         
  -2   1   3       4883.68       5045.17        86.22 o                         
  -1   1   3        101.63        120.04         8.86 o                         
   0   1   3       5457.38       6395.76       257.27 o                         
   1   1   3        444.15        468.05        14.64 o                         
   2   1   3        532.10        584.91        15.20 o                         
   4   1   3          6.29         31.21         7.27 o                         
   5   1   3         55.66         61.56         5.07 o                         
  -8   2   3       3074.05       3071.52        98.46 o                         
  -7   2   3        156.08        164.24         5.82 o                         
  -6   2   3        444.43        456.41        29.44 o                         
  -5   2   3       6035.45       5786.60       326.82 o                         
  -4   2   3       2671.27       2612.02       129.57 o                         
  -3   2   3       8046.27       8554.15       178.34 o                         
  -2   2   3       3514.59       3333.78       119.05 o                         
  -1   2   3         79.19        106.75         6.36 o                         
   2   2   3        320.66        348.13         8.94 o                         
   3   2   3       2910.74       3137.37        86.38 o                         
   4   2   3        573.00        555.48        34.02 o                         
   5   2   3         68.51         73.20         3.36 o                         
  -8   3   3       1222.92       1287.74        62.64 o                         
  -7   3   3        719.18        843.10        65.90 o                         
  -6   3   3          6.57          6.42         5.21 o                         
  -5   3   3       6748.24       6438.18       167.10 o                         
  -4   3   3          1.35          9.85         7.95 o                         
  -3   3   3       5571.51       5707.64       216.06 o                         
  -1   3   3       4577.63       5173.15       132.49 o                         
   0   3   3        306.38        316.02         6.30 o                         
   1   3   3       3537.90       3927.44       133.73 o                         
   2   3   3         62.75        140.97        94.62 o                         
   3   3   3       1809.49       1831.63        47.16 o                         
   4   3   3       2206.08       2138.62        73.38 o                         
  -8   4   3        768.82        844.24        43.41 o                         
  -7   4   3        782.05        801.89        48.98 o                         
  -6   4   3        497.26        498.31        27.05 o                         
  -5   4   3      16575.25      16875.60       582.66 o                         
  -4   4   3       4887.08       4857.16        92.55 o                         
  -3   4   3        550.30        512.86        10.22 o                         
  -2   4   3        991.22       1010.72        20.52 o                         
  -1   4   3       1507.22       1660.75        30.00 o                         
   0   4   3        695.13        771.69        14.34 o                         
   1   4   3      11953.11      12950.93       281.74 o                         
   2   4   3         69.41         71.59         4.23 o                         
   3   4   3        976.43        926.26        29.96 o                         
   4   4   3       3395.96       3076.92        73.20 o                         
  -8   5   3        304.64        323.01        17.61 o                         
  -7   5   3       5291.40       5675.80       388.21 o                         
  -6   5   3        143.71        150.41         6.52 o                         
  -5   5   3         81.92         82.09        16.28 o                         
  -4   5   3        516.89        572.00        49.09 o                         
  -3   5   3        226.19        212.77         8.47 o                         
  -2   5   3       8727.70       8517.59       192.18 o                         
  -1   5   3       7975.82       8197.27       142.14 o                         
   0   5   3          0.38          2.35         4.17 o                         
   1   5   3       9774.75      10366.31       184.22 o                         
   2   5   3       1811.02       1688.54        31.68 o                         
   3   5   3         21.69         32.16         6.28 o                         
  -8   6   3         14.77         18.32         4.68 o                         
  -7   6   3          6.23         10.57         3.62 o                         
  -6   6   3       1309.27       1256.51        42.37 o                         
  -5   6   3       1582.19       1781.83       158.44 o                         
  -4   6   3       7326.34       7445.21       194.52 o                         
  -3   6   3        764.42        735.38        27.22 o                         
  -2   6   3       2290.15       2145.72        55.24 o                         
  -1   6   3       8940.55       8994.49       217.76 o                         
   0   6   3        331.92        317.73         7.78 o                         
   1   6   3         28.07         29.31         2.97 o                         
   2   6   3        246.37        225.86         4.80 o                         
  -7   7   3       3735.99       3918.29       121.33 o                         
  -6   7   3        469.08        469.52         9.05 o                         
  -5   7   3         77.33         67.53         6.07 o                         
  -4   7   3       4920.32       4894.13       158.80 o                         
  -3   7   3       2958.57       2800.84        86.92 o                         
  -2   7   3        324.95        337.72        10.83 o                         
  -1   7   3        143.17        134.61        15.63 o                         
   0   7   3          0.37          1.99         3.26 o                         
   1   7   3       1370.09       1254.75        30.45 o                         
  -6   8   3       1704.78       1603.35        49.67 o                         
  -5   8   3        413.36        406.53         7.69 o                         
  -4   8   3        703.18        622.69        10.33 o                         
  -3   8   3        290.81        283.45         8.70 o                         
  -2   8   3         46.95         57.22         4.96 o                         
  -1   8   3       6722.81       6164.60       120.95 o                         
   2 -10   4         46.27         68.04         7.05 o                         
   3 -10   4       3619.19       4195.11        60.33 o                         
   1  -9   4       4432.52       5403.81        92.71 o                         
   2  -9   4        101.48        112.52         6.67 o                         
   3  -9   4          8.57          9.98        11.16 o                         
   4  -9   4        138.21        148.19         6.12 o                         
   5  -9   4        233.19        230.99         7.17 o                         
   0  -8   4         51.04         55.77         8.06 o                         
   1  -8   4        197.45        253.24         8.09 o                         
   2  -8   4         87.36         85.05         6.12 o                         
   3  -8   4       1596.30       1581.59        74.90 o                         
   4  -8   4       8049.21       7754.08       119.33 o                         
   5  -8   4          0.08          1.47         4.36 o                         
   6  -8   4        997.37        955.54        55.80 o                         
   0  -7   4          3.61         19.48         5.53 o                         
   1  -7   4      10348.72      10104.62       349.35 o                         
   2  -7   4       4748.37       4601.84        65.31 o                         
   3  -7   4        163.67        138.18         6.54 o                         
   4  -7   4       2987.36       2696.03       113.75 o                         
   5  -7   4       1563.09       1386.74        92.75 o                         
   6  -7   4        319.44        310.83        17.50 o                         
   0  -6   4         75.14         67.40         7.40 o                         
   1  -6   4       5980.03       5230.08       374.93 o                         
   2  -6   4       1151.08        921.45        81.39 o                         
   3  -6   4        939.51        782.95        88.08 o                         
   4  -6   4       3931.81       3677.90       248.39 o                         
   5  -6   4        409.84        358.31        20.64 o                         
   6  -6   4        127.73        120.84         9.93 o                         
   0  -5   4       1301.51       1003.88       169.69 o                         
   1  -5   4        571.27        471.55        63.58 o                         
   2  -5   4      12421.88      10672.01       283.69 o                         
   3  -5   4        397.90        382.65        21.86 o                         
   4  -5   4       7866.17       7845.26       126.34 o                         
   5  -5   4       6738.52       6681.25       162.86 o                         
   6  -5   4        212.93        204.67         5.27 o                         
  -6  -4   4        466.35        544.68        19.55 o                         
  -5  -4   4         96.75         93.07         6.86 o                         
   0  -4   4       1231.42       1089.22       132.08 o                         
   1  -4   4        789.77        695.93        46.79 o                         
   3  -4   4       2897.34       2922.91        69.18 o                         
   4  -4   4        382.51        338.22         7.30 o                         
   5  -4   4        111.89        112.60         6.49 o                         
   6  -4   4        290.68        270.46         6.67 o                         
  -6  -3   4        176.39        199.46         8.06 o                         
  -5  -3   4       2088.69       2054.29        33.33 o                         
  -4  -3   4       1780.75       1694.42        34.24 o                         
  -2  -3   4        335.94        272.19        35.78 o                         
   1  -3   4       1338.99       1380.26        43.35 o                         
   2  -3   4          2.71         15.67         4.07 o                         
   3  -3   4        770.20        822.98        26.52 o                         
   4  -3   4        250.29        271.86         7.62 o                         
   5  -3   4       6135.41       6526.63       159.05 o                         
   6  -3   4       1711.61       1684.14        65.35 o                         
  -7  -2   4        690.17        756.13        57.42 o                         
  -6  -2   4       2781.12       2804.72        36.41 o                         
  -5  -2   4        253.42        244.23         7.34 o                         
  -4  -2   4         20.85         35.11         5.31 o                         
  -2  -2   4       1479.98       1295.91        74.84 o                         
  -1  -2   4        311.42        311.85        22.09 o                         
   0  -2   4       2808.41       3310.30        80.23 o                         
   4  -2   4         30.26         35.13         3.73 o                         
   5  -2   4       3777.72       3968.63        98.35 o                         
   6  -2   4       3509.51       3396.76        75.17 o                         
  -7  -1   4        254.12        268.13        19.47 o                         
  -6  -1   4        429.95        396.33         7.96 o                         
  -5  -1   4       2833.54       2472.76       187.39 o                         
  -4  -1   4        210.32        186.35         7.88 o                         
  -3  -1   4        615.61        597.50        13.73 o                         
  -2  -1   4        111.74        115.65         4.64 o                         
  -1  -1   4        108.89        170.37        19.43 o                         
   1  -1   4       2436.33       2826.92        89.64 o                         
   2  -1   4       4079.58       4666.92       125.34 o                         
   3  -1   4       6828.36       7973.85       213.10 o                         
   4  -1   4       2633.99       2797.24        93.01 o                         
   5  -1   4        149.69        155.51         4.25 o                         
   6  -1   4       1084.20       1045.04        32.44 o                         
  -8   0   4        416.68        437.48        10.23 o                         
  -7   0   4       1049.71       1029.38        39.89 o                         
  -6   0   4        360.11        345.65         8.77 o                         
  -5   0   4         31.97         41.41         7.14 o                         
  -4   0   4       3356.12       3079.71        48.78 o                         
  -3   0   4       9082.16       8814.76       139.30 o                         
  -1   0   4         21.86         21.90         3.32 o                         
   2   0   4        154.65        161.16         5.50 o                         
   3   0   4       3502.09       3960.85        99.40 o                         
   4   0   4        341.45        363.08        10.41 o                         
   5   0   4         90.88         98.46         3.26 o                         
  -8   1   4        123.03        195.93        53.67 o                         
  -7   1   4       2441.68       2684.50       184.00 o                         
  -6   1   4        192.15        219.61        28.11 o                         
  -5   1   4       6923.02       6265.64        92.56 o                         
  -4   1   4         26.26         25.52         6.05 o                         
  -3   1   4        962.98        893.67        22.71 o                         
  -2   1   4       3145.51       3456.65        78.07 o                         
  -1   1   4       6347.41       7375.27       257.90 o                         
   0   1   4       5101.45       6096.46       170.87 o                         
   1   1   4       3439.70       3884.02       109.94 o                         
   2   1   4         30.87         32.73         3.14 o                         
   3   1   4       7224.27       8303.49       250.18 o                         
   4   1   4       8430.35       8937.57       688.16 o                         
   5   1   4         88.24         87.63         3.38 o                         
  -8   2   4        292.18        283.18        12.88 o                         
  -7   2   4        312.62        329.19        25.86 o                         
  -6   2   4        384.69        397.61        29.74 o                         
  -5   2   4       1530.48       1451.16        49.73 o                         
  -4   2   4       1195.68       1153.64        37.36 o                         
  -3   2   4       1980.23       2053.45       174.59 o                         
  -1   2   4        292.84        328.97         7.58 o                         
   0   2   4       2649.00       3027.54        76.93 o                         
   2   2   4       2646.14       2753.81        62.87 o                         
   3   2   4        413.96        419.76        14.99 o                         
   4   2   4        345.82        334.78        10.67 o                         
  -8   3   4        270.63        285.63        22.15 o                         
  -7   3   4       1870.96       1963.30       189.52 o                         
  -6   3   4       2535.09       2498.89        59.98 o                         
  -5   3   4       2044.98       2015.04       111.12 o                         
  -4   3   4        269.53        242.83         6.63 o                         
  -3   3   4       2126.16       2062.73        75.86 o                         
  -2   3   4      14732.50      17647.89       491.21 o                         
  -1   3   4       4965.91       5575.01       222.11 o                         
   0   3   4        394.55        439.85         9.15 o                         
   1   3   4        270.24        266.11         6.67 o                         
   2   3   4        793.02        814.38        18.53 o                         
   3   3   4         99.78        107.47         4.94 o                         
   4   3   4       5060.56       4646.72       119.34 o                         
  -8   4   4        272.14        293.79         8.72 o                         
  -7   4   4        544.46        512.09        26.65 o                         
  -6   4   4       1562.88       1551.34        59.91 o                         
  -5   4   4          2.28         35.57        16.75 o                         
  -4   4   4       5519.57       5619.91       283.98 o                         
  -3   4   4       1531.69       1485.32        20.70 o                         
  -2   4   4        250.05        258.10         8.71 o                         
  -1   4   4        587.57        669.41        46.29 o                         
   0   4   4        646.66        653.32        10.67 o                         
   1   4   4       3812.53       4051.24        70.60 o                         
   2   4   4       5442.90       5418.59       106.65 o                         
   3   4   4          2.71          2.74         2.12 o                         
  -8   5   4       1458.57       1500.40        44.42 o                         
  -7   5   4       1030.43        971.13        47.89 o                         
  -6   5   4        635.15        673.40        60.93 o                         
  -5   5   4        269.66        243.55         9.09 o                         
  -4   5   4        431.46        404.22        24.87 o                         
  -3   5   4       4230.89       4024.41       107.46 o                         
  -2   5   4        507.34        501.00        25.66 o                         
  -1   5   4       6897.09       7151.67       171.07 o                         
   0   5   4        276.56        261.79         8.88 o                         
   1   5   4        800.81        781.73        14.21 o                         
   2   5   4       4303.82       4072.96        76.42 o                         
  -7   6   4          0.46          4.66         3.51 o                         
  -6   6   4        323.39        347.00        15.80 o                         
  -5   6   4       3577.45       3630.26       108.60 o                         
  -4   6   4       3608.59       3443.09        98.41 o                         
  -3   6   4        608.10        587.87        11.95 o                         
  -2   6   4         10.48          8.91         3.68 o                         
  -1   6   4       2413.56       2322.19        88.90 o                         
   0   6   4       2166.90       2072.84        52.17 o                         
   1   6   4         27.41         28.61         2.38 o                         
  -7   7   4        124.76        119.93         5.83 o                         
  -6   7   4        877.10        825.99        41.98 o                         
  -5   7   4        105.31        101.69         8.35 o                         
  -4   7   4         20.80         42.07         7.23 o                         
  -3   7   4       1844.35       1702.70        28.04 o                         
  -2   7   4       1181.32       1049.48        70.55 o                         
  -1   7   4        549.35        486.82        15.83 o                         
   0   7   4        355.98        328.47         7.93 o                         
  -5   8   4       1898.61       1776.73        50.39 o                         
  -4   8   4         29.80         27.41         3.32 o                         
  -3   8   4         48.25         56.71         6.69 o                         
  -2   8   4         53.39         48.62         3.06 o                         
   1  -9   5        750.96        851.11        22.37 o                         
   2  -9   5       1918.16       2172.52        33.16 o                         
   3  -9   5          0.71          2.93         5.00 o                         
   4  -9   5        273.31        257.02         5.93 o                         
   1  -8   5        675.56        713.59        37.93 o                         
   2  -8   5          1.85         11.79         5.14 o                         
   3  -8   5        426.55        425.36        11.41 o                         
   4  -8   5       5490.69       5086.58       267.51 o                         
   5  -8   5        930.52        844.43        23.50 o                         
   0  -7   5       2207.59       2474.30        94.21 o                         
   1  -7   5        999.16        937.34        27.69 o                         
   2  -7   5       4776.75       4210.20       169.83 o                         
   3  -7   5         39.45         45.95        11.34 o                         
   4  -7   5       1283.30       1101.59       152.85 o                         
   5  -7   5        323.07        315.15        13.64 o                         
   6  -7   5       1025.89        864.66        20.50 o                         
   0  -6   5       1798.84       1650.12       120.58 o                         
   1  -6   5        187.46        171.87        11.80 o                         
   2  -6   5       1021.39        840.41        59.75 o                         
   3  -6   5       2334.59       2069.48        91.37 o                         
   4  -6   5        206.17        182.98         7.70 o                         
   5  -6   5       3736.62       3475.81       181.66 o                         
   6  -6   5        102.69         95.51         4.10 o                         
   0  -5   5       1208.14        965.99       113.88 o                         
   1  -5   5       2866.74       2571.30       158.74 o                         
   2  -5   5       5558.61       5192.39       206.48 o                         
   3  -5   5        366.14        318.49         8.91 o                         
   4  -5   5         55.81         61.60         5.70 o                         
   5  -5   5       4320.56       4151.72        93.41 o                         
   6  -5   5       1964.99       1924.71        41.39 o                         
  -6  -4   5        181.60        243.22        24.61 o                         
  -1  -4   5        175.60        189.72        18.43 o                         
   0  -4   5       3578.29       3732.75       132.45 o                         
   1  -4   5       2752.37       2819.10       101.97 o                         
   2  -4   5       4435.57       4598.51       148.11 o                         
   3  -4   5       3336.59       3424.41       281.64 o                         
   4  -4   5       1798.85       1810.20        54.71 o                         
   5  -4   5        439.70        443.25        10.45 o                         
   6  -4   5        325.76        358.58        23.91 o                         
  -6  -3   5        122.75        138.97         7.02 o                         
  -5  -3   5       4071.88       4381.22        82.41 o                         
  -4  -3   5       2697.58       2803.16       160.81 o                         
  -3  -3   5       1185.30       1017.29       168.98 o                         
  -2  -3   5       1561.57       1416.19        53.12 o                         
  -1  -3   5        744.66        750.50        15.81 o                         
   1  -3   5       1418.77       1537.15        47.94 o                         
   2  -3   5        440.91        447.47         9.99 o                         
   3  -3   5       1578.25       1636.05        53.64 o                         
   4  -3   5       2862.65       3059.14        74.46 o                         
   5  -3   5       2446.58       2485.11       127.88 o                         
   6  -3   5       3100.16       3024.92        75.46 o                         
  -7  -2   5       3794.97       4597.83       318.82 o                         
  -6  -2   5         10.13         22.46         5.12 o                         
  -5  -2   5        511.17        490.98        27.34 o                         
  -4  -2   5       1938.63       1676.81       122.18 o                         
  -3  -2   5         69.57         92.25        26.84 o                         
  -2  -2   5       3419.98       3657.41        79.46 o                         
  -1  -2   5        972.97        952.06        19.31 o                         
   0  -2   5        806.27        830.83        19.97 o                         
   1  -2   5       1019.63       1119.56        34.01 o                         
   2  -2   5        666.91        745.71        17.77 o                         
   3  -2   5       7640.74       8450.69       271.65 o                         
   4  -2   5       1458.36       1553.72        41.66 o                         
   5  -2   5        201.09        196.04        10.09 o                         
  -7  -1   5       2273.99       2335.75        64.36 o                         
  -6  -1   5        543.24        536.81        18.71 o                         
  -5  -1   5        343.16        335.52         8.94 o                         
  -4  -1   5       3673.02       3337.05        70.76 o                         
  -3  -1   5         86.71        103.23         8.66 o                         
  -2  -1   5          4.82        136.20        74.41 o                         
   0  -1   5       5409.83       6334.40       212.56 o                         
   1  -1   5       2423.34       2790.00        69.14 o                         
   2  -1   5         24.00         32.89         2.78 o                         
   3  -1   5       1115.53       1195.10        32.50 o                         
   4  -1   5       2522.54       2841.10       124.42 o                         
   5  -1   5         60.11         54.35         2.79 o                         
  -8   0   5        102.05        111.22         8.87 o                         
  -7   0   5       1392.12       1456.45        98.88 o                         
  -6   0   5       1435.62       1520.50       110.99 o                         
  -5   0   5        188.18        193.37        10.14 o                         
  -4   0   5       8106.48       7846.95       156.91 o                         
  -3   0   5       5360.03       5536.84       125.75 o                         
  -2   0   5       4218.87       4629.03       166.99 o                         
  -1   0   5        395.54        405.97         8.59 o                         
   0   0   5        156.58        170.27         6.04 o                         
   1   0   5         38.40         82.95        33.53 o                         
   2   0   5       7622.98       9237.66       254.05 o                         
   3   0   5       1544.59       1811.18        62.32 o                         
   4   0   5       1081.91       1079.99        58.25 o                         
   5   0   5         85.80        101.92         3.14 o                         
  -8   1   5          8.37          7.42         5.60 o                         
  -7   1   5       1442.72       1618.06       169.50 o                         
  -6   1   5       6623.39       6955.87       464.27 o                         
  -5   1   5        163.26        164.06         7.26 o                         
  -4   1   5        214.17        251.07        13.93 o                         
  -3   1   5       1115.08       1131.67        36.05 o                         
  -2   1   5         65.51         73.56         5.65 o                         
  -1   1   5       3836.53       4267.07       128.98 o                         
   0   1   5       3161.82       3495.44        85.73 o                         
   1   1   5       5567.11       6383.63       181.08 o                         
   2   1   5        833.57        937.82        24.79 o                         
   3   1   5         58.37         72.50         3.54 o                         
   4   1   5       4077.67       4177.50       116.89 o                         
  -8   2   5        884.37        939.51       108.64 o                         
  -7   2   5          1.76          7.43         5.35 o                         
  -6   2   5          1.17          4.65         4.74 o                         
  -5   2   5        717.13        731.77        21.94 o                         
  -4   2   5       1561.04       1543.84        38.55 o                         
  -3   2   5      10770.06      10938.71       289.90 o                         
  -2   2   5        381.69        433.24        25.13 o                         
  -1   2   5          2.17          3.81         2.17 o                         
   0   2   5       3150.53       3577.48       128.16 o                         
   1   2   5       1039.25       1087.50        28.53 o                         
   2   2   5       3390.08       3608.62        84.53 o                         
   3   2   5         55.75         71.75        13.31 o                         
   4   2   5          0.51          7.26         2.17 o                         
  -8   3   5          3.06          1.75         3.65 o                         
  -7   3   5         17.56         13.38         5.16 o                         
  -6   3   5       4777.90       4991.16        86.97 o                         
  -5   3   5       4692.20       4798.85       300.15 o                         
  -4   3   5        752.09        737.61        11.79 o                         
  -3   3   5       6873.91       6794.26       229.63 o                         
  -2   3   5        741.91        790.44        44.09 o                         
  -1   3   5        958.01       1081.68        41.45 o                         
   0   3   5       2208.53       2270.18        47.74 o                         
   1   3   5        296.15        314.25        11.96 o                         
   2   3   5         97.69        102.93         2.68 o                         
   3   3   5       1106.25       1082.46        24.73 o                         
  -8   4   5       2864.28       2995.00        93.87 o                         
  -7   4   5         30.13         44.40         4.23 o                         
  -6   4   5       1347.65       1395.20        61.39 o                         
  -5   4   5       4712.42       4913.10       373.56 o                         
  -4   4   5        195.86        182.61         4.79 o                         
  -3   4   5        261.11        272.52        14.03 o                         
  -2   4   5       1242.82       1202.90        61.78 o                         
  -1   4   5        578.01        626.97        29.80 o                         
   0   4   5       4401.79       4728.71       118.50 o                         
   1   4   5         54.99         59.00         3.11 o                         
   2   4   5       1412.05       1295.99        24.18 o                         
  -7   5   5       1535.65       1469.29        63.03 o                         
  -6   5   5        860.36        863.82        59.90 o                         
  -5   5   5        983.22       1011.34        46.91 o                         
  -4   5   5         20.29         24.54         3.79 o                         
  -3   5   5       1221.55       1155.56        48.85 o                         
  -2   5   5       6620.97       6697.59       417.98 o                         
  -1   5   5        312.98        318.78        21.76 o                         
   0   5   5        262.38        273.49        37.13 o                         
   1   5   5        307.66        317.21         9.85 o                         
  -7   6   5        168.94        219.35         6.39 o                         
  -6   6   5         10.52         12.58         4.03 o                         
  -5   6   5       6806.65       6596.93       240.02 o                         
  -4   6   5       1052.00       1052.64        17.66 o                         
  -3   6   5         47.53         43.88         3.55 o                         
  -2   6   5        251.44        240.45        17.79 o                         
  -1   6   5        210.20        214.58         7.83 o                         
   0   6   5       1108.06       1027.26        38.04 o                         
  -6   7   5         12.50         13.33         3.43 o                         
  -5   7   5        273.62        257.17         9.57 o                         
  -4   7   5        246.92        247.21        23.77 o                         
  -3   7   5          1.35          6.43         6.88 o                         
  -2   7   5       2757.54       2385.40       116.82 o                         
  -1   7   5        109.66        104.35         3.32 o                         
   1  -9   6         33.20         46.69         6.86 o                         
   2  -9   6        248.57        314.23        32.66 o                         
   3  -9   6       1263.09       1404.79        52.51 o                         
   1  -8   6         86.44         95.65         5.70 o                         
   2  -8   6          1.51          1.67         4.48 o                         
   3  -8   6       1763.15       1612.70        46.15 o                         
   4  -8   6         72.89         74.22         6.27 o                         
   0  -7   6       3339.36       3846.17        75.78 o                         
   1  -7   6       2267.10       2176.98        36.06 o                         
   2  -7   6        100.37         84.07         4.19 o                         
   3  -7   6        227.51        197.74        14.42 o                         
   4  -7   6          1.10          1.38         3.41 o                         
   5  -7   6         26.98         27.52         3.03 o                         
   0  -6   6        115.22        106.03        13.42 o                         
   1  -6   6        345.47        361.04        40.93 o                         
   2  -6   6        162.65        144.06         9.35 o                         
   3  -6   6        642.92        585.61        12.74 o                         
   4  -6   6       3521.24       3313.63        85.32 o                         
   5  -6   6       1277.70       1139.85        35.45 o                         
  -1  -5   6        378.65        352.10        21.48 o                         
   0  -5   6        351.12        311.10        24.53 o                         
   1  -5   6       8750.45       8299.02       273.11 o                         
   2  -5   6        246.63        241.78         9.28 o                         
   3  -5   6        361.71        350.55         8.12 o                         
   4  -5   6       2303.54       2194.46        86.83 o                         
   5  -5   6        310.69        286.13        15.32 o                         
  -2  -4   6       7288.09       6586.55       143.75 o                         
   0  -4   6          0.67          3.39         3.23 o                         
   1  -4   6       1493.08       1423.86        52.89 o                         
   2  -4   6       2600.19       2588.33        56.08 o                         
   3  -4   6        312.19        319.21         7.91 o                         
   4  -4   6       1244.97       1183.82        24.50 o                         
   5  -4   6         91.41         89.49         6.75 o                         
  -6  -3   6         17.46         20.36         4.78 o                         
  -5  -3   6         74.94         88.99         5.21 o                         
  -4  -3   6      13757.96      12921.92       257.59 o                         
  -3  -3   6        525.82        484.55        13.66 o                         
  -2  -3   6       1756.99       1632.19        37.14 o                         
  -1  -3   6       4455.96       4710.32        92.95 o                         
   0  -3   6       1074.41       1119.83        80.56 o                         
   1  -3   6       1247.84       1375.96        39.91 o                         
   2  -3   6       2535.73       2785.81       144.20 o                         
   3  -3   6        728.66        778.09        41.82 o                         
   4  -3   6       1837.70       1979.16        94.81 o                         
   5  -3   6        862.50        818.35        45.56 o                         
  -7  -2   6       2364.49       3096.20       170.28 o                         
  -6  -2   6       3179.80       3590.74        56.18 o                         
  -5  -2   6         71.33         70.35         4.94 o                         
  -4  -2   6       3369.43       3411.47       149.18 o                         
  -3  -2   6       1867.53       1759.90        65.21 o                         
  -2  -2   6         85.86        102.04         7.88 o                         
   0  -2   6        389.17        382.13         9.41 o                         
   1  -2   6          0.52          6.89         2.45 o                         
   2  -2   6      14587.10      17983.73       569.59 o                         
   3  -2   6        108.37        134.86         5.28 o                         
   4  -2   6         25.26         25.15         4.80 o                         
   5  -2   6         16.18         21.48         7.40 o                         
  -7  -1   6        195.87        221.45         7.39 o                         
  -6  -1   6        670.25        722.23        37.59 o                         
  -5  -1   6       1585.60       1546.94        29.66 o                         
  -4  -1   6       3970.97       3823.42       110.44 o                         
  -3  -1   6       3849.62       3773.93        73.46 o                         
  -2  -1   6         78.70         65.20         6.56 o                         
   1  -1   6         52.12         74.10        15.83 o                         
   2  -1   6         63.11         68.90         4.12 o                         
   3  -1   6        142.01        170.31         7.80 o                         
   4  -1   6         11.60         14.90         2.11 o                         
   5  -1   6       3031.60       2817.37       100.01 o                         
  -7   0   6          5.74          7.79         5.93 o                         
  -6   0   6       4890.40       5286.09       237.72 o                         
  -5   0   6          0.33          7.61         6.04 o                         
  -4   0   6       4003.40       3742.79        54.12 o                         
  -2   0   6       1654.71       1689.65        46.63 o                         
  -1   0   6        244.39        248.53        21.81 o                         
   0   0   6        399.77        447.39        11.90 o                         
   1   0   6         42.98         69.64        14.33 o                         
   2   0   6       2153.73       2605.99        71.60 o                         
   3   0   6       2497.57       2968.88       108.02 o                         
   4   0   6        151.15        137.41         4.32 o                         
  -7   1   6         68.41         65.96         5.89 o                         
  -6   1   6       6897.53       6969.13       124.89 o                         
  -5   1   6       3764.53       3863.23       111.91 o                         
  -4   1   6        433.43        419.97        12.61 o                         
  -3   1   6         35.48         36.11         3.00 o                         
  -2   1   6        631.30        699.29        13.91 o                         
  -1   1   6        273.27        255.89         5.90 o                         
   0   1   6      16931.31      21417.30       829.10 o                         
   1   1   6          2.47          8.40         3.46 o                         
   2   1   6        649.19        743.90        21.43 o                         
   3   1   6       2028.72       2191.25       116.44 o                         
   4   1   6         95.59         99.28         4.73 o                         
  -8   2   6       2301.94       2379.53       276.49 o                         
  -7   2   6        575.49        620.39        15.47 o                         
  -6   2   6         83.49         94.11         5.56 o                         
  -5   2   6         20.02         21.79         4.75 o                         
  -4   2   6        123.98        140.92         4.63 o                         
  -3   2   6       9001.70       9291.28       272.07 o                         
  -2   2   6       8895.95       9589.05       510.97 o                         
  -1   2   6          5.56          5.83         2.23 o                         
   0   2   6       8367.44       9365.36       215.38 o                         
   1   2   6       1091.13       1187.93        54.79 o                         
   2   2   6         23.33         28.02         2.39 o                         
   3   2   6        953.25        929.19        20.79 o                         
  -8   3   6        247.85        290.66         7.50 o                         
  -7   3   6        801.19        794.56        28.49 o                         
  -6   3   6       1808.63       1872.92        91.39 o                         
  -5   3   6       7434.92       7588.61       358.38 o                         
  -4   3   6       1092.38       1090.77        20.90 o                         
  -3   3   6       1690.48       1585.73       123.00 o                         
  -2   3   6       7153.83       7890.34       402.18 o                         
  -1   3   6        520.61        551.32        39.36 o                         
   0   3   6        683.29        753.63        15.11 o                         
   1   3   6        611.38        606.75        15.44 o                         
   2   3   6         75.76         73.52         3.69 o                         
  -7   4   6       1574.43       1563.98        76.25 o                         
  -6   4   6         67.21         92.03         4.42 o                         
  -5   4   6       2541.06       2495.09        99.21 o                         
  -4   4   6       3417.65       3440.44        97.16 o                         
  -3   4   6        154.12        148.10         8.59 o                         
  -2   4   6       2955.07       3028.66       176.79 o                         
  -1   4   6         28.09         27.57         3.28 o                         
   0   4   6       1387.31       1395.79        58.47 o                         
   1   4   6       5939.24       5831.85       150.22 o                         
  -7   5   6        858.87        862.05        53.25 o                         
  -6   5   6        522.77        507.64        19.89 o                         
  -5   5   6       1219.89       1179.48        34.81 o                         
  -4   5   6       1523.71       1421.62        62.21 o                         
  -3   5   6         24.92         23.39         3.57 o                         
  -2   5   6       8921.15       9139.83       802.71 o                         
  -1   5   6       2153.18       2129.83        90.50 o                         
   0   5   6        410.77        370.16        16.82 o                         
  -6   6   6          1.69          9.99         3.34 o                         
  -5   6   6       1159.34       1098.24        37.51 o                         
  -4   6   6       7035.91       6656.82       323.15 o                         
  -3   6   6        302.10        280.19        13.51 o                         
  -2   6   6        261.59        239.62        22.44 o                         
  -1   6   6        276.82        277.53         6.10 o                         
  -4   7   6        122.15        100.20         5.30 o                         
   1  -9   7        134.35        178.91        10.46 o                         
   0  -8   7        162.68        218.20        26.47 o                         
   1  -8   7       4639.33       6107.59       348.78 o                         
   2  -8   7         25.72         28.67         3.87 o                         
   3  -8   7       1865.65       1600.10       125.96 o                         
   0  -7   7        449.95        509.04        13.46 o                         
   1  -7   7       4837.04       4297.30       554.80 o                         
   2  -7   7       1655.35       1320.73        29.70 o                         
   3  -7   7          9.02         12.67         2.90 o                         
   4  -7   7         78.07         76.20        11.47 o                         
  -1  -6   7       2792.81       2909.26       218.87 o                         
   0  -6   7       1180.39       1057.65       109.51 o                         
   1  -6   7        605.55        518.90        38.87 o                         
   2  -6   7         54.95         50.76         4.67 o                         
   3  -6   7         63.63         60.52         2.52 o                         
   4  -6   7       3659.51       3268.91        68.19 o                         
  -2  -5   7        299.96        332.19        16.48 o                         
  -1  -5   7       2909.58       2925.95       139.83 o                         
   0  -5   7       1459.48       1375.72        86.96 o                         
   1  -5   7       5435.62       5142.77       222.99 o                         
   2  -5   7       6929.30       6472.70       150.26 o                         
   3  -5   7        322.41        297.27         8.10 o                         
   4  -5   7        925.65        862.34        23.13 o                         
  -3  -4   7         27.35         23.35         6.23 o                         
  -2  -4   7        268.92        247.10         8.49 o                         
   0  -4   7       1448.49       1346.70        32.95 o                         
   1  -4   7       2156.27       2088.20        54.11 o                         
   2  -4   7       2110.59       2092.52        74.28 o                         
   3  -4   7        867.61        818.78        36.96 o                         
   4  -4   7         94.00        110.56         7.96 o                         
  -6  -3   7        113.43        181.63        35.08 o                         
  -5  -3   7        656.69        747.32        19.19 o                         
  -4  -3   7       3530.46       3313.60       268.72 o                         
  -3  -3   7       4830.35       4956.01        93.12 o                         
  -2  -3   7        750.30        692.52        35.75 o                         
  -1  -3   7       1227.45       1206.52        23.43 o                         
   0  -3   7       3325.07       3371.95        81.22 o                         
   1  -3   7        122.32        130.80         4.23 o                         
   2  -3   7       4038.74       4415.67       155.81 o                         
   3  -3   7        741.59        843.13        21.51 o                         
   4  -3   7         27.08         33.37         4.91 o                         
  -6  -2   7       2829.64       3099.45        58.32 o                         
  -5  -2   7        247.34        278.11         9.91 o                         
  -4  -2   7        605.51        591.47        13.31 o                         
  -3  -2   7        342.34        353.18         9.20 o                         
  -2  -2   7       3715.39       3684.67       128.96 o                         
  -1  -2   7       4063.38       3910.28        74.71 o                         
   0  -2   7       3621.42       3800.42        86.96 o                         
   1  -2   7        178.21        193.96         5.30 o                         
   2  -2   7       5449.43       6374.65       266.73 o                         
   3  -2   7       5660.20       6338.40       156.72 o                         
   4  -2   7        196.46        223.03         6.68 o                         
  -7  -1   7          0.09          2.80         4.65 o                         
  -6  -1   7        187.34        214.17         9.99 o                         
  -5  -1   7        738.86        717.00        19.16 o                         
  -4  -1   7        520.69        550.04        12.01 o                         
  -3  -1   7       9995.05      10423.59       206.55 o                         
  -2  -1   7          2.95          2.49         3.54 o                         
  -1  -1   7       2649.36       2610.95        46.76 o                         
   0  -1   7      11813.58      13107.02       548.58 o                         
   1  -1   7       2186.56       2365.67        65.01 o                         
   2  -1   7        397.53        441.02        14.75 o                         
   3  -1   7          9.32          9.55         2.55 o                         
   4  -1   7        455.50        479.49        13.29 o                         
  -7   0   7       1328.37       1536.49       141.09 o                         
  -6   0   7       1176.16       1198.94        60.40 o                         
  -5   0   7       1196.01       1184.28        39.90 o                         
  -4   0   7         71.08         63.89         3.80 o                         
  -3   0   7       4695.13       4668.37       191.71 o                         
  -2   0   7       7305.75       7800.71       150.79 o                         
  -1   0   7        711.83        728.26        19.70 o                         
   0   0   7        323.43        336.65        11.66 o                         
   1   0   7        553.54        627.59        31.76 o                         
   2   0   7         34.83         46.44         2.54 o                         
   3   0   7       8532.71       9627.75       315.72 o                         
  -7   1   7        131.29        143.51         6.08 o                         
  -6   1   7        253.20        244.10         5.28 o                         
  -5   1   7       2068.28       2044.40        82.84 o                         
  -4   1   7       2486.09       2371.94        99.69 o                         
  -3   1   7        127.81        119.60         8.61 o                         
  -2   1   7         18.79         48.10        21.29 o                         
  -1   1   7        177.29        246.89        38.58 o                         
   0   1   7       3748.89       4069.57       176.91 o                         
   1   1   7       7845.74       8906.48       341.23 o                         
   2   1   7        205.99        216.94         8.67 o                         
   3   1   7       2047.71       2137.92        53.47 o                         
  -7   2   7        780.53        805.26        26.38 o                         
  -6   2   7        412.92        401.74        16.10 o                         
  -5   2   7       1164.58       1129.68        58.24 o                         
  -4   2   7       1979.49       1886.99        75.47 o                         
  -3   2   7        761.88        732.70        46.47 o                         
  -2   2   7       8600.23       9621.12       598.73 o                         
  -1   2   7       1186.43       1269.74        34.43 o                         
   0   2   7       1174.77       1235.20        56.22 o                         
   1   2   7       3021.42       3231.73        72.72 o                         
   2   2   7       1206.38       1210.94        38.20 o                         
  -7   3   7         20.83         30.12         5.68 o                         
  -6   3   7       1393.85       1356.89        67.63 o                         
  -5   3   7       3193.48       3024.71       147.72 o                         
  -4   3   7       1778.73       1786.31        85.45 o                         
  -3   3   7        228.18        249.72         7.12 o                         
  -2   3   7       1769.47       1822.68       118.33 o                         
  -1   3   7       1826.83       1930.41        98.70 o                         
   0   3   7        242.79        242.65        10.70 o                         
   1   3   7       2709.68       2659.97        60.82 o                         
  -7   4   7        745.78        706.65        17.80 o                         
  -6   4   7        181.88        196.41         9.49 o                         
  -5   4   7         32.70         35.92         3.26 o                         
  -4   4   7       1482.42       1462.57        93.02 o                         
  -3   4   7       1116.00       1070.76        83.76 o                         
  -2   4   7        966.32        963.25        92.21 o                         
  -1   4   7       1246.30       1244.48        82.99 o                         
   0   4   7          6.69          5.95         2.52 o                         
  -6   5   7       2397.58       2244.54        90.99 o                         
  -5   5   7        108.37        127.31        14.27 o                         
  -4   5   7        841.75        791.48        48.35 o                         
  -3   5   7          7.94        115.82        59.16 o                         
  -2   5   7        559.95        521.48        40.32 o                         
  -1   5   7       5054.92       5061.37       332.59 o                         
  -4   6   7       1633.99       1444.36       162.67 o                         
  -3   6   7       1669.55       1382.27        35.97 o                         
   0  -8   8        372.73        453.52        17.27 o                         
   1  -8   8       2239.56       2688.92        64.40 o                         
   2  -8   8         97.62         79.01         9.11 o                         
   0  -7   8        106.72        123.83        11.13 o                         
   1  -7   8       1579.34       1501.81       132.43 o                         
   2  -7   8        976.68        850.49        40.63 o                         
   3  -7   8       1470.11       1200.17        48.77 o                         
  -1  -6   8       1120.06       1299.63        27.98 o                         
   0  -6   8       1410.53       1315.21        96.56 o                         
   1  -6   8         72.75         73.34         3.36 o                         
   2  -6   8       1023.17        840.93        20.02 o                         
   3  -6   8        696.77        595.48        13.92 o                         
  -2  -5   8        667.77        686.76        16.29 o                         
  -1  -5   8        763.54        754.65        39.16 o                         
   0  -5   8        164.59        150.73        14.24 o                         
   1  -5   8          0.80          6.03         2.14 o                         
   2  -5   8       3846.98       3539.02       102.04 o                         
   3  -5   8       1683.44       1497.39        34.89 o                         
  -4  -4   8          0.69          8.79         5.61 o                         
  -3  -4   8        488.12        528.13        14.78 o                         
  -2  -4   8       3509.70       3577.21        88.83 o                         
  -1  -4   8       2115.24       2158.25        40.93 o                         
   0  -4   8       2063.13       1977.31        47.40 o                         
   1  -4   8        854.03        833.13        20.52 o                         
   2  -4   8         28.31         27.10         2.41 o                         
   3  -4   8       1629.00       1568.24        36.43 o                         
  -6  -3   8          3.82         27.64        12.73 o                         
  -5  -3   8        831.16        928.23        22.98 o                         
  -4  -3   8        473.11        490.53        12.16 o                         
  -3  -3   8       1204.43       1234.33        25.87 o                         
  -2  -3   8        246.75        230.68        11.77 o                         
  -1  -3   8        713.84        701.32        13.43 o                         
   0  -3   8         55.16         52.68         3.42 o                         
   1  -3   8       3816.81       4012.95        92.95 o                         
   2  -3   8        888.82        954.95        31.85 o                         
   3  -3   8       1635.12       1645.86        44.93 o                         
  -6  -2   8         22.32         25.68         5.32 o                         
  -5  -2   8        542.27        619.35        13.19 o                         
  -4  -2   8         13.31         19.95         5.19 o                         
  -3  -2   8          8.45          6.89         3.30 o                         
  -2  -2   8       1831.43       1744.93        69.23 o                         
  -1  -2   8       1122.37       1080.96        28.33 o                         
   0  -2   8       4037.91       4165.95       168.40 o                         
   1  -2   8          9.42         17.46         4.96 o                         
   2  -2   8        227.32        261.25        22.99 o                         
   3  -2   8       3330.23       3475.96        81.47 o                         
  -6  -1   8         75.80         75.35         4.08 o                         
  -5  -1   8        286.96        278.89        13.45 o                         
  -4  -1   8       4245.20       4278.92       120.00 o                         
  -3  -1   8        448.49        472.46        10.67 o                         
  -2  -1   8        151.86        177.29         8.19 o                         
  -1  -1   8         49.25         47.58         2.49 o                         
   0  -1   8        618.21        665.60        39.28 o                         
   1  -1   8       3422.96       3620.84       201.08 o                         
   2  -1   8        441.19        477.66        16.62 o                         
   3  -1   8         50.04         63.77        13.02 o                         
  -7   0   8       1572.61       1709.67        64.07 o                         
  -6   0   8       1452.73       1489.28        51.55 o                         
  -5   0   8        653.38        651.29        52.61 o                         
  -4   0   8       1499.09       1432.92        46.74 o                         
  -3   0   8         60.87         87.50        25.70 o                         
  -2   0   8        399.77        418.87        32.69 o                         
  -1   0   8       2967.30       2946.27       131.22 o                         
   0   0   8         59.33         72.37         5.48 o                         
   1   0   8         40.67         45.43         7.61 o                         
   2   0   8        481.04        521.57        27.53 o                         
  -7   1   8         35.70         57.02         5.47 o                         
  -6   1   8       1176.41       1091.88        53.86 o                         
  -5   1   8         39.53         55.59        13.82 o                         
  -4   1   8       1544.71       1425.61        53.67 o                         
  -3   1   8        761.05        778.68        26.84 o                         
  -2   1   8       1074.85       1109.59        45.86 o                         
  -1   1   8       3053.99       3199.01       107.04 o                         
   0   1   8         47.47         87.31        31.46 o                         
   1   1   8       2888.23       3085.66        92.13 o                         
   2   1   8        197.40        184.59         5.81 o                         
  -7   2   8        271.97        255.29        13.49 o                         
  -6   2   8       1581.48       1593.77        53.61 o                         
  -5   2   8          7.73         12.22         2.94 o                         
  -4   2   8        183.99        158.71        11.82 o                         
  -3   2   8       2889.77       2689.35       153.90 o                         
  -2   2   8        248.39        261.86         6.29 o                         
  -1   2   8       1672.12       1734.42        34.49 o                         
   0   2   8          0.38          9.12         4.38 o                         
   1   2   8        256.69        274.57        20.89 o                         
  -6   3   8       3268.22       3016.52        94.70 o                         
  -5   3   8        320.49        305.17        14.43 o                         
  -4   3   8        158.01        164.03         7.09 o                         
  -3   3   8        170.91        228.39         5.91 o                         
  -2   3   8        121.63        108.92        14.42 o                         
  -1   3   8        958.87        974.19        24.38 o                         
   0   3   8       1151.81       1082.27        24.92 o                         
  -6   4   8          0.68         53.80        28.82 o                         
  -5   4   8          5.37          3.77         3.52 o                         
  -4   4   8         53.03         52.05         3.47 o                         
  -3   4   8       2863.02       2684.83       114.76 o                         
  -2   4   8        268.88        256.54         9.38 o                         
  -1   4   8        569.25        564.72        40.03 o                         
  -4   5   8         66.66         57.81         4.57 o                         
  -1  -7   9         19.06         31.20        10.91 o                         
   0  -7   9         21.57         37.54         3.97 o                         
   1  -7   9         14.04         31.70         6.98 o                         
  -2  -6   9        159.98        220.95        31.62 o                         
  -1  -6   9         98.39         95.19         5.66 o                         
   0  -6   9        441.31        459.50        40.15 o                         
   1  -6   9       1745.05       1568.67       118.07 o                         
   2  -6   9        511.71        419.47        10.52 o                         
  -3  -5   9          0.51          4.35         8.60 o                         
  -2  -5   9       2404.39       2481.49        57.93 o                         
  -1  -5   9        183.62        203.63         4.94 o                         
   0  -5   9         15.39         23.17         2.72 o                         
   1  -5   9       3048.11       2752.30       103.15 o                         
   2  -5   9        226.37        216.51         6.02 o                         
  -4  -4   9        794.57        919.79        27.65 o                         
  -3  -4   9        127.47        121.85         7.59 o                         
  -2  -4   9       1452.06       1387.43        61.97 o                         
  -1  -4   9       1876.90       1839.46        43.91 o                         
   0  -4   9         49.24         59.83         5.57 o                         
   1  -4   9        163.52        149.26         4.41 o                         
   2  -4   9         27.98         29.55         2.65 o                         
  -5  -3   9        555.46        623.98        18.99 o                         
  -4  -3   9       3281.32       3668.11       122.06 o                         
  -3  -3   9        361.90        325.72         8.30 o                         
  -2  -3   9         80.85         76.32         4.23 o                         
  -1  -3   9         70.63         64.32         2.42 o                         
   0  -3   9        193.12        170.49         3.81 o                         
   1  -3   9       2080.08       2066.44        48.98 o                         
   2  -3   9        936.66        981.53        50.68 o                         
  -5  -2   9        204.15        242.26         8.51 o                         
  -4  -2   9        540.35        525.25        11.87 o                         
  -3  -2   9          6.43          5.26         3.12 o                         
  -2  -2   9          3.11          4.39         2.38 o                         
  -1  -2   9       7805.55       7444.75       138.83 o                         
   0  -2   9          0.23          5.29         1.87 o                         
   1  -2   9         76.94         97.85        19.32 o                         
   2  -2   9        113.26        117.68         3.63 o                         
  -6  -1   9         34.18         35.13         4.97 o                         
  -5  -1   9          8.45         21.10         7.19 o                         
  -4  -1   9       3081.32       2934.69        59.01 o                         
  -3  -1   9       3759.72       3544.32       121.78 o                         
  -2  -1   9         17.05         30.15         6.54 o                         
  -1  -1   9       1780.20       1712.51        31.02 o                         
   0  -1   9        211.92        244.04         9.45 o                         
   1  -1   9          0.37          4.10         2.24 o                         
   2  -1   9       1696.99       1644.20        55.31 o                         
  -6   0   9       2624.22       2588.67       132.73 o                         
  -5   0   9        825.17        794.54        51.09 o                         
  -4   0   9        253.21        235.55         8.36 o                         
  -3   0   9       1320.39       1255.66        46.61 o                         
  -2   0   9        492.55        452.42        21.99 o                         
  -1   0   9       1244.49       1221.89        35.31 o                         
   0   0   9        923.05        947.02        17.58 o                         
   1   0   9         91.76         96.13         2.78 o                         
  -6   1   9        441.98        416.63        20.40 o                         
  -5   1   9        652.73        632.57        48.05 o                         
  -4   1   9          2.03          5.53         2.92 o                         
  -3   1   9       3448.68       3176.52        81.66 o                         
  -2   1   9         22.02         35.54        14.65 o                         
  -1   1   9        493.90        474.91         8.63 o                         
   0   1   9       2844.80       2894.62       139.45 o                         
  -6   2   9       1177.48        995.45        27.36 o                         
  -5   2   9        918.20        832.72        71.59 o                         
  -4   2   9          2.78         40.68        19.32 o                         
  -3   2   9       5517.15       5357.02       157.34 o                         
  -2   2   9        645.08        687.76        14.31 o                         
  -1   2   9        333.59        324.58         9.04 o                         
  -5   3   9       3932.33       3551.04       187.53 o                         
  -4   3   9        405.51        404.13        11.44 o                         
  -3   3   9          4.13         33.19        19.63 o                         
  -2   3   9         13.32        121.62        75.31 o                         
  -2  -5  10       1215.81       1284.55        37.28 o                         
  -1  -5  10       1492.22       1487.36        59.00 o                         
   0  -5  10        137.99        123.76         6.07 o                         
  -3  -4  10        118.87        122.65         6.06 o                         
  -2  -4  10        854.75        840.38        21.15 o                         
  -1  -4  10       2375.13       2288.41        42.75 o                         
   0  -4  10        952.18        846.09        16.93 o                         
   1  -4  10        107.87        105.46         4.10 o                         
  -4  -3  10        576.46        684.25        16.38 o                         
  -3  -3  10       2093.34       2074.36        44.65 o                         
  -2  -3  10        431.79        412.38        13.75 o                         
  -1  -3  10        384.29        349.08        12.79 o                         
   0  -3  10          3.70          5.99         3.19 o                         
   1  -3  10          4.64          7.92         2.11 o                         
  -4  -2  10        158.43        141.75         5.17 o                         
  -3  -2  10         34.33         30.30         3.31 o                         
  -2  -2  10          1.83          9.93         4.96 o                         
  -1  -2  10       2287.89       2036.61        37.81 o                         
   0  -2  10       2981.52       2760.39        66.14 o                         
  -5  -1  10        293.93        271.53        10.04 o                         
  -4  -1  10        356.32        325.59         7.60 o                         
  -3  -1  10       3900.24       3720.25       108.88 o                         
  -2  -1  10       1054.21        959.61        20.99 o                         
  -1  -1  10        567.96        534.70        13.68 o                         
   0  -1  10        569.35        551.93        22.63 o                         
  -5   0  10       1315.21       1256.97        36.61 o                         
  -4   0  10        298.24        288.03         6.84 o                         
  -3   0  10        466.37        431.03        28.29 o                         
  -2   0  10        664.62        602.18        35.13 o                         
  -1   0  10        124.19        121.10         3.96 o                         
  -4   1  10        521.15        478.22        10.32 o                         
  -3   1  10        987.82        850.51        16.99 o                         
  -2   1  10       1278.67       1182.26        23.16 o                         
                                                                                
